# Supplementary material for: Whole genome variant association across 100 dogs identifies a frame shift mutation in DISHEVELLED 2 which contributes to Robinow-like syndrome in Bulldogs and related screw tail dog breeds
Source: PLoS Genet. 2018 Dec 6;14(12):e1007850. doi: 10.1371/journal.pgen.1007850 (PMC6303079; doi:10.1371/journal.pgen.1007850)
Supplement: S2 Table — (XLSX) [file pgen.1007850.s002.xlsx]

## Sheet: complete
Accession	Analysis_ID	Sire	Dam	ID_in_dendrograph	Breed	Sex	Machine	Insert_size	Read length	Coverage	Case (2), Control (1), Excluded(0)
SRR5311674	3726	0	0	B.Ter1	Boston_Terrier	M	HiSeq 2000	500	100	6.47678	2
SRR5311669	4885	0	0	B.Ter2	Boston_Terrier	F	HiSeq 2000	500	100	8.04105	2
SRR5311625	BD397	0	0	Boxer1	Boxer	F	HiSeq	550	100	7.40474	1
SRR5311624	BD398	0	0	Boxer5	Boxer	M	HiSeq	550	100	8.71119	1
SRR5311613	BD601	0	0	Boxer6	Boxer	F	HiSeq	550	100	7.9893	1
SRR5311693	NS1012	0	0	Boxer7	Boxer	F	HiSeq 2000	400	100	10.6858	1
SRR5311627	BD395	BD398	BD397	Boxer2	Boxer	F	HiSeq	550	100	7.25602	0
SRR5311626	BD396	BD398	BD397	Boxer3	Boxer	M	HiSeq	550	100	6.93884	0
SRR5311628	BD394	BD398	BD397	Boxer4	Boxer	F	HiSeq	550	100	9.9049	0
SRR5311635	BD143	0	0	Britt1	Brittany	M	HiSeq	550	100	10.1298	1
SRR5311634	BD174	0	0	Britt2	Brittany	F	HiSeq	550	100	5.85645	1
SRR5311612	BD607	0	0	Britt3	Brittany	M	HiSeq	550	100	5.7753	1
SRR5311650	S_617	0	0	Bull1	Bulldog	F	HiSeq 2000	500	100	4.60071	2
SRR5311657	S_170	0	0	Bull2	Bulldog	F	HiSeq 2000	500	100	6.71786	2
SRR5311653	S_454	0	0	Bull3	Bulldog	M	HiSeq 2000	500	100	6.16298	2
SRR5311647	S_683	0	0	Bull4	Bulldog	M	HiSeq 2000	500	100	5.43436	2
SRR5311644	S_713	0	0	Bull5	Bulldog	M	HiSeq 2000	500	100	5.78609	2
SRR5311643	S_715	0	0	F.Bull1	Bulldog_French	M	HiSeq 2000	500	100	5.9284	2
SRR5311658	S_168	0	0	F.Bull2	Bulldog_French	F	HiSeq 2000	500	100	7.34785	2
SRR5311640	S_732	0	0	F.Bull3	Bulldog_French	M	HiSeq 2000	500	100	5.97177	2
SRR5311681	2202	0	0	D.Min	Dachshund_Miniature	M	HiSeq 2000	500	100	6.15465	1
SRR5311679	2239	0	0	Mix1	Dachshund_Mix	F	HiSeq 2000	500	100	6.72204	1
SRR5311673	3755	0	0	GShP1	German_Shorthaired_Pointer	F	HiSeq 2000	500	100	6.8673	1
SRR5311665	5809	0	0	GShP2	German_Shorthaired_Pointer	M	HiSeq 2000	500	100	7.19302	1
SRR5311672	4161	0	0	GWhP1	German_Wirehaired_Pointer	F	HiSeq 2000	500	100	5.55998	1
SRR5311666	5759	0	0	GWhP2	German_Wirehaired_Pointer	M	HiSeq 2000	500	100	5.02201	1
SRR5311655	S_230	0	0	G.Ret1	Golden_Retriever	F	HiSeq 2000	500	100	7.49175	1
SRR5311680	2206	0	0	G.Ret10	Golden_Retriever	F	HiSeq 2000	500	100	5.3797	1
SRR5311677	3070	0	0	G.Ret11	Golden_Retriever	F	HiSeq 2000	500	100	5.53238	1
SRR5311654	S_233	0	0	G.Ret2	Golden_Retriever	M	HiSeq 2000	500	100	6.95944	1
SRR5311645	S_711	0	0	G.Ret3	Golden_Retriever	F	HiSeq 2000	500	100	5.46584	1
SRR5311609	D00258	0	0	G.Ret4	Golden_Retriever	M	HiSeq 2500	260	76	10.8758	1
SRR5311648	S_665	0	0	G.Ret5	Golden_Retriever	M	HiSeq 2000	500	100	7.40112	1
SRR5311610	D00257	0	0	G.Ret6	Golden_Retriever	M	HiSeq 2500	280	76	11.3112	1
SRR5311642	S_730	0	0	G.Ret7	Golden_Retriever	M	HiSeq 2000	500	100	7.26377	1
SRR5311656	S_217	0	0	G.Ret8	Golden_Retriever	F	HiSeq 2000	500	100	7.9427	1
SRR5311649	S_637	0	0	G.Ret9	Golden_Retriever	F	HiSeq 2000	500	100	6.48946	1
SRR5311696	GD1202	0	0	G.dane1	Great_dane	F	HiSeq 2000	400	100	10.1868	1
SRR5311694	NS1011	0	0	G.dane2	Great_dane	F	HiSeq 2000	400	100	11.6745	1
SRR5311659	IS3002	0	0	Ir.Set	Irish_Setter	M	HiSeq 2000	500	100	6.66803	1
SRR5311697	2644	0	0	L.Ret1	Labrador_retriever	M	HiSeq 2000	400	100	13.7568	1
SRR5311615	BD480	0	0	L.Ret11	Labrador_retriever	F	HiSeq	550	100	10.5928	1
SRR5311678	2563	0	0	L.Ret12	Labrador_retriever	F	HiSeq 2000	500	100	6.92036	1
SRR5311617	BD474	0	0	L.Ret14	Labrador_retriever	F	HiSeq	550	100	6.95687	1
SRR5311695	NS1005	0	0	L.Ret15	Labrador_retriever	F	HiSeq 2000	400	100	12.7737	1
SRR5311676	3654	0	0	L.Ret16	Labrador_retriever	F	HiSeq 2000	500	100	7.24983	1
SRR5311667	5594	0	0	L.Ret2	Labrador_retriever	M	HiSeq 2000	500	100	6.08013	1
SRR5311675	3694	0	0	L.Ret17	Labrador_retriever	F	HiSeq 2000	500	100	6.13662	1
SRR5311663	6239	0	0	L.Ret3	Labrador_retriever	F	HiSeq 2000	500	100	7.51442	1
SRR5311623	BD401	0	0	L.Ret4	Labrador_retriever	F	HiSeq	550	100	6.3444	1
SRR5311614	BD514	0	0	L.Ret5	Labrador_retriever	M	HiSeq	550	100	6.66567	1
SRR5311622	BD411	0	0	L.Ret6	Labrador_retriever	F	HiSeq	550	100	8.2515	1
SRR5311620	BD435	0	0	L.Ret8	Labrador_retriever	M	HiSeq	550	100	6.84889	1
SRR5311619	BD465	0	0	L.Ret9	Labrador_retriever	M	HiSeq	550	100	8.92792	1
SRR5311616	BD479	BD435	BD480	L.Ret10	Labrador_retriever	M	HiSeq	550	100	8.65461	0
SRR5311618	BD473	BD435	BD474	L.Ret13	Labrador_retriever	F	HiSeq	550	100	8.35947	0
SRR5311621	BD412	BD435	BD411	L.Ret7	Labrador_retriever	M	HiSeq	550	100	7.53902	0
SRR5311641	S_731	0	0	NFL1	Newfoundland	M	HiSeq 2000	500	100	7.12204	1
SRR5311652	S_537	0	0	NFL2	Newfoundland	M	HiSeq 2000	500	100	8.50091	1
SRR5311684	1670	0	0	NFL3	Newfoundland	F	HiSeq 2000	500	100	6.68685	1
SRR5311651	S_604	0	0	NFL4	Newfoundland	F	HiSeq 2000	500	100	7.97431	1
SRR5311670	4280	0	0	Mix2	Newfoundland_BorderCollie	F	HiSeq 2000	500	100	7.28568	1
SRR5311662	6240	0	0	Mix3	Poodle_Labrador	M	HiSeq 2000	500	100	6.74998	1
SRR5311692	NS1013	0	0	Mix4	Poodle_Labrador	F	HiSeq 2000	400	100	15.5651	1
SRR5311611	chloe	0	0	P.stand	Poodle	F	HiSeq 2500	340	76	9.27247	1
Publically available from TGEN in 2012	AF24	0	0	Pug1	Pug				104	11.3948	1
Publically available from TGEN in 2013	NA71	0	0	Pug2	Pug				90	9.13721	1
Publically available from TGEN in 2014	AF23	0	0	Pug3	Pug				104	14.8467	1
Publically available from TGEN in 2015	NA76	0	0	Pug4	Pug				101	12.6297	1
SRR5311639	S_737	0	0	Rott1	Rottweiler	F	HiSeq 2000	500	100	5.71942	1
SRR5311646	S_688	0	0	Rott2	Rottweiler	M	HiSeq 2000	500	100	7.04249	1
SRR5311683	2197	0	0	Rott3	Rottweiler		HiSeq 2000	500	100	7.29082	1
SRR5311682	2198	0	0	Rott4	Rottweiler		HiSeq 2000	500	100	6.81359	1
SRR5311685	1052	0	0	Saluki1	Saluki	M	HiSeq 2000	500	100	6.41826	1
SRR5311664	5813	0	0	Saluki2	Saluki	F	HiSeq 2000	500	100	5.33574	1
SRR5311602	CW333	0	0	Toller1	Toller	F	HiSeq 2000	500	101	17.4639	1
SRR5311686	T493	0	0	Toller10	Toller	M	HiSeq 2000	500	100	15.0164	1
SRR5311638	T582	0	0	Toller11	Toller	M	HiSeq 2000	500	100	6.19558	1
SRR5311637	T586	0	0	Toller12	Toller	M	HiSeq 2000	500	100	6.88471	1
SRR5311636	T593	0	0	Toller13	Toller	F	HiSeq 2000	500	100	6.00861	1
SRR5311603	CW337	0	0	Toller2	Toller	M	HiSeq 2000	500	101	13.6206	1
SRR5311660	A708	0	0	Toller3	Toller	M	HiSeq 2000	500	100	6.60125	1
SRR5311607	CW336	0	0	Toller4	Toller	F	HiSeq 2000	500	101	14.4043	1
SRR5311604	CW32	0	0	Toller5	Toller	F	HiSeq 2000	500	101	15.7043	1
SRR5311605	CW334	0	0	Toller6	Toller	F	HiSeq 2000	500	101	16.4672	1
SRR5311661	A634	0	0	Toller7	Toller	M	HiSeq 2000	500	100	6.98062	1
SRR5311606	CW332	0	0	Toller8	Toller	M	HiSeq 2000	500	101	17.0832	1
SRR5311608	CWA562	0	0	Toller9	Toller	F	HiSeq 2000	500	101	19.3562	1
SRR5311687	NS92	0	0	Weim1	Weimaraner	F	HiSeq 2000	400	100	13.0255	1
SRR5311689	NS65	0	0	Weim2	Weimaraner	M	HiSeq 2000	400	100	12.149	1
SRR5311688	NS82	0	0	Weim3	Weimaraner	M	HiSeq 2000	400	100	12.4881	1
SRR5311691	NS177	0	0	Weim4	Weimaraner	F	HiSeq 2000	400	100	13.2218	1
SRR5311690	NS302	0	0	Weim5	Weimaraner	M	HiSeq 2000	400	100	11.2785	1
SRR5311671	4163	0	0	WHLT1	WestHighlandWTerrier	F	HiSeq 2000	500	100	7.17952	1
SRR5311668	4895	0	0	WHLT2	WestHighlandWTerrier	F	HiSeq 2000	500	100	6.16377	1
SRR5311633	BD225	0	0	Whip1	Whippet	M	HiSeq	550	100	9.67789	1
SRR5311630	BD29	0	0	Whip2	Whippet	F	HiSeq	550	100	10.1129	1
SRR5311629	BD354	0	0	Whip3	Whippet	M	HiSeq	550	100	13.1802	1
SRR5311632	BD267	0	0	Whip4	Whippet	M	HiSeq	550	100	5.69783	1
SRR5311631	BD279	0	0	Whip5	Whippet	M	HiSeq	550	100	8.57268	1
