# Supplementary material for: Whole genome variant association across 100 dogs identifies a frame shift mutation in DISHEVELLED 2 which contributes to Robinow-like syndrome in Bulldogs and related screw tail dog breeds
Source: PLoS Genet. 2018 Dec 6;14(12):e1007850. doi: 10.1371/journal.pgen.1007850 (PMC6303079; doi:10.1371/journal.pgen.1007850)
Supplement: S3 Table — (XLSX) [file pgen.1007850.s003.xlsx]

## Sheet: sheet 1
Location	REF	ALT	F_A	F_U	P	Feature	Gen	Consequence	cDNA_p	Ptn_p	AA	Codons	IMPACT
5:32195043	T	A	1	0.006494	4.374e-37	NR_049485.1	MIR324	upstream	-	-	-	-	MODIFIER
5:32195043	T	A	1	0.006494	4.374e-37	XM_005619960.2	DVL2	frameshift	2355	684	P/X	cCt/ct	HIGH
5:32195043	T	A	1	0.006494	4.374e-37	XM_014113515.1	DVL2	frameshift	2364	687	P/X	cCt/ct	HIGH
5:32195043	T	A	1	0.006494	4.374e-37	XM_014113516.1	DVL2	frameshift	2364	687	P/X	cCt/ct	HIGH
5:32195043	T	A	1	0.006494	4.374e-37	XM_014113517.1	DVL2	frameshift	2352	683	P/X	cCt/ct	HIGH
5:32195043	T	A	1	0.006494	4.374e-37	XM_014113518.1	DVL2	frameshift	1956	590	P/X	cCt/ct	HIGH
5:32195043	T	A	1	0.006494	4.374e-37	XM_546581.5	ACADVL	downstream	-	-	-	-	MODIFIER
5:32195043	T	A	1	0.006494	4.374e-37	XM_546582.5	DVL2	frameshift	2367	688	P/X	cCt/ct	HIGH
5:33864436	C	T	1	0.01807	2.053e-36	-	NA	intergenic	-	-	-	-	MODIFIER
26:8947005	C	T	1	0.01807	2.053e-36	XM_014107829.1	CUX2	intron	-	-	-	-	MODIFIER
26:8947005	C	T	1	0.01807	2.053e-36	XM_014107830.1	CUX2	intron	-	-	-	-	MODIFIER
26:8947005	C	T	1	0.01807	2.053e-36	XM_543393.5	CUX2	intron	-	-	-	-	MODIFIER
5:33864552	G	A	1	0.02469	4.934e-34	-	NA	intergenic	-	-	-	-	MODIFIER
5:30278642	A	G	0	0.9753	4.934e-34	XM_005619860.1	ANKFY1	intron	-	-	-	-	MODIFIER
5:30278642	A	G	0	0.9753	4.934e-34	XM_014113471.1	ANKFY1	intron	-	-	-	-	MODIFIER
5:30278642	A	G	0	0.9753	4.934e-34	XM_014113472.1	ANKFY1	intron	-	-	-	-	MODIFIER
5:30278642	A	G	0	0.9753	4.934e-34	XM_014113473.1	ANKFY1	intron	-	-	-	-	MODIFIER
5:30278642	A	G	0	0.9753	4.934e-34	XM_014113474.1	ANKFY1	intron	-	-	-	-	MODIFIER
5:30278642	A	G	0	0.9753	4.934e-34	XM_014113475.1	ANKFY1	intron	-	-	-	-	MODIFIER
5:30278642	A	G	0	0.9753	4.934e-34	XM_014113476.1	ANKFY1	intron	-	-	-	-	MODIFIER
26:8701130	T	G	1	0.02439	1.868e-33	-	NA	intergenic	-	-	-	-	MODIFIER
5:33941527	G	A	1	0.03012	3.027e-33	XM_014113230.1	STX8	intron	-	-	-	-	MODIFIER
5:33862532	C	T	0.9444	0.01807	3.841e-33	-	NA	intergenic	-	-	-	-	MODIFIER
32:6065161	G	T	1	0.02564	6.163e-33	XM_005639113.2	RASGEF1B	intron	-	-	-	-	MODIFIER
32:6065161	G	T	1	0.02564	6.163e-33	XM_005639115.2	RASGEF1B	intron	-	-	-	-	MODIFIER
32:6065161	G	T	1	0.02564	6.163e-33	XM_014109996.1	RASGEF1B	intron	-	-	-	-	MODIFIER
5:29921717	A	G	1	0.01974	6.376e-33	XM_546553.6	TRPC6	intron	-	-	-	-	MODIFIER
5:33955222	G	A	1	0.02532	2.227e-32	XM_014113230.1	STX8	intron	-	-	-	-	MODIFIER
5:33877083	C	T	1	0.03571	3.51e-32	-	NA	intergenic	-	-	-	-	MODIFIER
5:29921730	A	C	1	0.01899	4.5e-32	XM_546553.6	TRPC6	intron	-	-	-	-	MODIFIER
5:34085295	G	A	0.9444	0.0241	1.947e-31	XM_014113230.1	STX8	intron	-	-	-	-	MODIFIER
26:7953459	C	T	0	0.963	3.624e-31	NM_001113456.1	P2RX7	intron	-	-	-	-	MODIFIER
26:7953459	C	T	0	0.963	3.624e-31	XM_014107713.1	P2RX7	intron	-	-	-	-	MODIFIER
26:7953459	C	T	0	0.963	3.624e-31	XM_014107714.1	P2RX7	intron	-	-	-	-	MODIFIER
5:33897010	A	T	1	0.03704	3.624e-31	XM_014113230.1	STX8	intron	-	-	-	-	MODIFIER
5:33937005	T	C	0	0.963	3.624e-31	XM_014113230.1	STX8	intron	-	-	-	-	MODIFIER
5:33862362	G	C	0.9444	0.02439	4.216e-31	-	NA	intergenic	-	-	-	-	MODIFIER
5:29273876	A	G	0.9444	0.02439	4.216e-31	XR_292232.2	LOC100856041	intron,non_coding_transcript	-	-	-	-	MODIFIER
5:29273876	A	G	0.9444	0.02439	4.216e-31	XR_292233.1	LOC100856041	intron,non_coding_transcript	-	-	-	-	MODIFIER
5:33955601	A	G	1	0.03012	4.269e-31	XM_014113230.1	STX8	intron	-	-	-	-	MODIFIER
5:33816029	G	T	1	0.02564	5.27e-31	XM_845211.4	NTN1	intron	-	-	-	-	MODIFIER
5:29992186	G	T	1	0.02469	6.997e-31	XM_546553.6	TRPC6	intron	-	-	-	-	MODIFIER
5:33929006	T	C	0	0.9583	7.183e-31	XM_014113230.1	STX8	intron	-	-	-	-	MODIFIER
5:33958438	T	C	1	0.04167	7.183e-31	XM_014113230.1	STX8	intron	-	-	-	-	MODIFIER
5:34073109	A	C	1	0.04167	7.183e-31	XM_014113230.1	STX8	intron	-	-	-	-	MODIFIER
32:6074848	T	A	1	0.03165	7.465e-31	XM_005639113.2	RASGEF1B	intron	-	-	-	-	MODIFIER
32:6074836	A	C	1	0.03165	7.465e-31	XM_005639113.2	RASGEF1B	intron	-	-	-	-	MODIFIER
32:6074848	T	A	1	0.03165	7.465e-31	XM_005639115.2	RASGEF1B	intron	-	-	-	-	MODIFIER
32:6074836	A	C	1	0.03165	7.465e-31	XM_005639115.2	RASGEF1B	intron	-	-	-	-	MODIFIER
32:6074848	T	A	1	0.03165	7.465e-31	XM_014109996.1	RASGEF1B	intron	-	-	-	-	MODIFIER
32:6074836	A	C	1	0.03165	7.465e-31	XM_014109996.1	RASGEF1B	intron	-	-	-	-	MODIFIER
5:33896151	T	C	0	0.9625	7.895e-31	XM_014113230.1	STX8	intron	-	-	-	-	MODIFIER
5:33877183	T	C	1	0.03614	8.986e-31	-	NA	intergenic	-	-	-	-	MODIFIER
5:33832715	C	A	1	0.03614	8.986e-31	-	NA	intergenic	-	-	-	-	MODIFIER
5:29289548	T	A	0.95	0.03049	9.581e-31	XM_005619507.2	BIRC2	downstream	-	-	-	-	MODIFIER
5:33875544	C	T	1	0.04217	1.521e-30	-	NA	intergenic	-	-	-	-	MODIFIER
5:33068474	T	G	0	0.9578	1.521e-30	XM_005620022.2	PFAS	intron	-	-	-	-	MODIFIER
5:33959443	T	C	1	0.04217	1.521e-30	XM_014113230.1	STX8	intron	-	-	-	-	MODIFIER
5:33968039	A	G	0	0.9578	1.521e-30	XM_014113230.1	STX8	intron	-	-	-	-	MODIFIER
5:33997732	A	G	1	0.04217	1.521e-30	XM_014113230.1	STX8	intron	-	-	-	-	MODIFIER
5:33068474	T	G	0	0.9578	1.521e-30	XM_014113585.1	PFAS	intron	-	-	-	-	MODIFIER
5:33068474	T	G	0	0.9578	1.521e-30	XM_014113586.1	PFAS	intron	-	-	-	-	MODIFIER
5:33068474	T	G	0	0.9578	1.521e-30	XM_845074.4	PFAS	intron	-	-	-	-	MODIFIER
5:33937502	T	C	1	0.03797	1.72e-30	XM_014113230.1	STX8	intron	-	-	-	-	MODIFIER
5:29333591	T	C	0.9444	0.025	1.979e-30	NM_001080725.1	BIRC3	intron	-	-	-	-	MODIFIER
5:29333591	T	C	0.9444	0.025	1.979e-30	XM_005619513.2	BIRC3	intron	-	-	-	-	MODIFIER
5:29333591	T	C	0.9444	0.025	1.979e-30	XM_005619514.2	BIRC3	intron	-	-	-	-	MODIFIER
5:29333591	T	C	0.9444	0.025	1.979e-30	XM_005619515.2	BIRC3	intron	-	-	-	-	MODIFIER
32:6094282	C	T	1	0.04268	3.22e-30	XM_005639113.2	RASGEF1B	upstream	-	-	-	-	MODIFIER
32:6094282	C	T	1	0.04268	3.22e-30	XM_005639115.2	RASGEF1B	upstream	-	-	-	-	MODIFIER
32:6094282	C	T	1	0.04268	3.22e-30	XM_014109996.1	RASGEF1B	upstream	-	-	-	-	MODIFIER
5:33891833	G	A	1	0.04268	3.22e-30	XM_014113230.1	STX8	intron	-	-	-	-	MODIFIER
5:33896624	A	G	0	0.9573	3.22e-30	XM_014113230.1	STX8	intron	-	-	-	-	MODIFIER
5:33929960	G	A	1	0.04268	3.22e-30	XM_014113230.1	STX8	intron	-	-	-	-	MODIFIER
5:34083795	C	A	1	0.03846	3.747e-30	XM_014113230.1	STX8	intron	-	-	-	-	MODIFIER
26:8771269	G	T	1	0.03704	4.098e-30	XM_543393.5	CUX2	intron	-	-	-	-	MODIFIER
5:29369457	G	A	0.95	0.03125	4.393e-30	XR_292234.2	LOC102153712	intron,non_coding_transcript	-	-	-	-	MODIFIER
32:4556294	A	T	0.95	0.03571	5.067e-30	-	NA	intergenic	-	-	-	-	MODIFIER
32:4540766	C	T	1	0.04321	6.818e-30	-	NA	intergenic	-	-	-	-	MODIFIER
5:34004529	G	A	1	0.04321	6.818e-30	XM_014113230.1	STX8	intron	-	-	-	-	MODIFIER
32:4556547	A	G	0.95	0.03614	1.053e-29	-	NA	intergenic	-	-	-	-	MODIFIER
26:8865533	C	T	0.95	0.03614	1.053e-29	XM_014107829.1	CUX2	intron	-	-	-	-	MODIFIER
26:8865533	C	T	0.95	0.03614	1.053e-29	XM_014107830.1	CUX2	intron	-	-	-	-	MODIFIER
26:8865533	C	T	0.95	0.03614	1.053e-29	XM_543393.5	CUX2	intron	-	-	-	-	MODIFIER
32:5513182	T	A	1	0.04762	1.186e-29	-	NA	intergenic	-	-	-	-	MODIFIER
5:33959818	C	T	1	0.04762	1.186e-29	XM_014113230.1	STX8	intron	-	-	-	-	MODIFIER
5:34062036	G	A	1	0.04762	1.186e-29	XM_014113230.1	STX8	intron	-	-	-	-	MODIFIER
5:34073152	A	T	1	0.04762	1.186e-29	XM_014113230.1	STX8	intron	-	-	-	-	MODIFIER
26:9671009	T	A	0	0.9524	1.186e-29	XM_543400.5	NAA25	intron	-	-	-	-	MODIFIER
5:29273177	G	T	1	0.04762	1.186e-29	XR_292232.2	LOC100856041	intron,non_coding_transcript	-	-	-	-	MODIFIER
5:29273177	G	T	1	0.04762	1.186e-29	XR_292233.1	LOC100856041	intron,non_coding_transcript	-	-	-	-	MODIFIER
32:6074998	G	A	1	0.03614	1.387e-29	XM_005639113.2	RASGEF1B	intron	-	-	-	-	MODIFIER
32:6074998	G	A	1	0.03614	1.387e-29	XM_005639115.2	RASGEF1B	intron	-	-	-	-	MODIFIER
32:6074998	G	A	1	0.03614	1.387e-29	XM_014109996.1	RASGEF1B	intron	-	-	-	-	MODIFIER
5:33872888	T	A	0	0.9562	1.444e-29	-	NA	intergenic	-	-	-	-	MODIFIER
26:8687667	T	C	0	0.962	1.87e-29	-	NA	intergenic	-	-	-	-	MODIFIER
5:33493271	G	A	1	0.03797	1.87e-29	XM_014113600.1	PIK3R6	missense	1017	310	S/L	tCg/tTg	MODERATE
5:33493271	G	A	1	0.03797	1.87e-29	XM_845187.4	PIK3R6	missense	1308	351	S/L	tCg/tTg	MODERATE
5:33493271	G	A	1	0.03797	1.87e-29	XR_001316223.1	PIK3R6	non_coding_transcript_exon,non_coding_transcript	1308	-	-	-	MODIFIER
5:33559694	G	A	1	0.04217	1.96e-29	XM_005620040.1	PIK3R5	intron	-	-	-	-	MODIFIER
5:33559694	G	A	1	0.04217	1.96e-29	XM_005620041.1	PIK3R5	intron	-	-	-	-	MODIFIER
5:33559694	G	A	1	0.04217	1.96e-29	XM_005620042.1	PIK3R5	intron	-	-	-	-	MODIFIER
26:8805808	G	A	1	0.04217	1.96e-29	XM_014107829.1	CUX2	intron	-	-	-	-	MODIFIER
26:8805808	G	A	1	0.04217	1.96e-29	XM_014107830.1	CUX2	intron	-	-	-	-	MODIFIER
5:33981644	G	C	1	0.04217	1.96e-29	XM_014113230.1	STX8	intron	-	-	-	-	MODIFIER
5:33559694	G	A	1	0.04217	1.96e-29	XM_014113601.1	PIK3R5	intron	-	-	-	-	MODIFIER
26:8805808	G	A	1	0.04217	1.96e-29	XM_543393.5	CUX2	intron	-	-	-	-	MODIFIER
5:33559694	G	A	1	0.04217	1.96e-29	XM_845103.3	PIK3R5	intron	-	-	-	-	MODIFIER
32:5368054	C	T	1	0.04819	2.446e-29	XM_003640097.3	PRKG2	upstream	-	-	-	-	MODIFIER
32:5368253	A	G	1	0.04819	2.446e-29	XM_003640097.3	PRKG2	upstream	-	-	-	-	MODIFIER
26:8058265	C	A	0	0.9518	2.446e-29	XM_005636208.2	IFT81	intron	-	-	-	-	MODIFIER
26:8058265	C	A	0	0.9518	2.446e-29	XM_005636209.2	IFT81	intron	-	-	-	-	MODIFIER
26:8058265	C	A	0	0.9518	2.446e-29	XM_005636213.2	IFT81	intron	-	-	-	-	MODIFIER
26:8058265	C	A	0	0.9518	2.446e-29	XM_005636214.2	IFT81	intron	-	-	-	-	MODIFIER
32:5368253	A	G	1	0.04819	2.446e-29	XM_014110045.1	PRKG2	upstream	-	-	-	-	MODIFIER
32:5368054	C	T	1	0.04819	2.446e-29	XM_014110045.1	PRKG2	upstream	-	-	-	-	MODIFIER
5:33945120	T	A	1	0.04819	2.446e-29	XM_014113230.1	STX8	intron	-	-	-	-	MODIFIER
5:33957235	C	A	0	0.9518	2.446e-29	XM_014113230.1	STX8	intron	-	-	-	-	MODIFIER
5:33959389	G	A	1	0.04819	2.446e-29	XM_014113230.1	STX8	intron	-	-	-	-	MODIFIER
5:33967233	T	C	0	0.9518	2.446e-29	XM_014113230.1	STX8	intron	-	-	-	-	MODIFIER
5:34607475	A	C	0	0.9634	2.895e-29	-	NA	intergenic	-	-	-	-	MODIFIER
5:33959295	G	A	0.9444	0.03086	3.029e-29	XM_014113230.1	STX8	intron	-	-	-	-	MODIFIER
5:33915608	A	G	0	0.9557	3.059e-29	XM_014113230.1	STX8	intron	-	-	-	-	MODIFIER
32:5519572	A	T	1	0.04	3.88e-29	-	NA	intergenic	-	-	-	-	MODIFIER
5:33911181	C	G	1	0.04268	4.063e-29	XM_014113230.1	STX8	intron	-	-	-	-	MODIFIER
26:8753887	T	C	1	0.04268	4.063e-29	XM_543393.5	CUX2	intron	-	-	-	-	MODIFIER
32:5524480	C	G	1	0.04878	5.045e-29	-	NA	intergenic	-	-	-	-	MODIFIER
5:33905247	C	T	1	0.04878	5.045e-29	XM_014113230.1	STX8	intron	-	-	-	-	MODIFIER
5:33922328	G	A	1	0.04878	5.045e-29	XM_014113230.1	STX8	intron	-	-	-	-	MODIFIER
5:34007229	G	A	1	0.04878	5.045e-29	XM_014113230.1	STX8	intron	-	-	-	-	MODIFIER
5:34034454	T	G	0	0.9512	5.045e-29	XM_014113230.1	STX8	intron	-	-	-	-	MODIFIER
5:33945654	A	C	1	0.04878	5.045e-29	XM_014113230.1	STX8	intron	-	-	-	-	MODIFIER
5:29374489	C	A	1	0.04878	5.045e-29	XR_292234.2	LOC102153712	downstream	-	-	-	-	MODIFIER
26:7976668	A	T	0	0.961	8.535e-29	NM_001113456.1	P2RX7	intron	-	-	-	-	MODIFIER
26:7976668	A	T	0	0.961	8.535e-29	XM_014107713.1	P2RX7	intron	-	-	-	-	MODIFIER
26:7976668	A	T	0	0.961	8.535e-29	XM_014107714.1	P2RX7	intron	-	-	-	-	MODIFIER
5:33968878	G	A	1	0.03896	8.535e-29	XM_014113230.1	STX8	intron	-	-	-	-	MODIFIER
5:29310027	G	A	0.95	0.04167	9.619e-29	NM_001048023.1	BIRC2	intron	-	-	-	-	MODIFIER
5:29310027	G	A	0.95	0.04167	9.619e-29	XM_005619507.2	BIRC2	intron	-	-	-	-	MODIFIER
26:8878018	T	C	0	0.9506	1.041e-28	XM_014107829.1	CUX2	intron	-	-	-	-	MODIFIER
26:8878018	T	C	0	0.9506	1.041e-28	XM_014107830.1	CUX2	intron	-	-	-	-	MODIFIER
5:33912922	G	A	0	0.9506	1.041e-28	XM_014113230.1	STX8	intron	-	-	-	-	MODIFIER
5:33949068	G	A	1	0.04938	1.041e-28	XM_014113230.1	STX8	intron	-	-	-	-	MODIFIER
5:33965573	C	A	0	0.9506	1.041e-28	XM_014113230.1	STX8	intron	-	-	-	-	MODIFIER
5:34063509	G	T	1	0.04938	1.041e-28	XM_014113230.1	STX8	intron	-	-	-	-	MODIFIER
26:8878018	T	C	0	0.9506	1.041e-28	XM_543393.5	CUX2	intron	-	-	-	-	MODIFIER
32:6072429	C	A	1	0.0375	1.261e-28	XM_005639113.2	RASGEF1B	intron	-	-	-	-	MODIFIER
32:6072429	C	A	1	0.0375	1.261e-28	XM_005639115.2	RASGEF1B	intron	-	-	-	-	MODIFIER
32:6072429	C	A	1	0.0375	1.261e-28	XM_014109996.1	RASGEF1B	intron	-	-	-	-	MODIFIER
32:6073623	G	C	0.9375	0.02564	1.546e-28	XM_005639113.2	RASGEF1B	intron	-	-	-	-	MODIFIER
32:6073623	G	C	0.9375	0.02564	1.546e-28	XM_005639115.2	RASGEF1B	intron	-	-	-	-	MODIFIER
32:6073623	G	C	0.9375	0.02564	1.546e-28	XM_014109996.1	RASGEF1B	intron	-	-	-	-	MODIFIER
26:8130320	A	G	0	0.9464	1.614e-28	-	NA	intergenic	-	-	-	-	MODIFIER
5:34060669	C	A	1	0.05357	1.614e-28	XM_014113230.1	STX8	intron	-	-	-	-	MODIFIER
5:33528365	C	T	1	0.05357	1.614e-28	XM_845187.4	PIK3R6	upstream	-	-	-	-	MODIFIER
5:33528365	C	T	1	0.05357	1.614e-28	XR_001316223.1	PIK3R6	upstream	-	-	-	-	MODIFIER
5:33967637	T	A	1	0.04167	1.65e-28	XM_014113230.1	STX8	intron	-	-	-	-	MODIFIER
32:6099491	A	G	1	0.04762	1.674e-28	-	NA	intergenic	-	-	-	-	MODIFIER
32:5519881	C	A	1	0.04762	1.674e-28	-	NA	intergenic	-	-	-	-	MODIFIER
32:6074969	C	A	1	0.04375	1.747e-28	XM_005639113.2	RASGEF1B	intron	-	-	-	-	MODIFIER
32:6074969	C	A	1	0.04375	1.747e-28	XM_005639115.2	RASGEF1B	intron	-	-	-	-	MODIFIER
32:6074969	C	A	1	0.04375	1.747e-28	XM_014109996.1	RASGEF1B	intron	-	-	-	-	MODIFIER
32:4533724	T	A	0.95	0.04217	1.945e-28	NM_001048129.1	FGF5	downstream	-	-	-	-	MODIFIER
32:4533724	T	A	0.95	0.04217	1.945e-28	XM_014109888.1	FGF5	downstream	-	-	-	-	MODIFIER
26:7952814	A	G	0	0.95	2.148e-28	NM_001113456.1	P2RX7	intron	-	-	-	-	MODIFIER
26:7952814	A	G	0	0.95	2.148e-28	XM_014107713.1	P2RX7	intron	-	-	-	-	MODIFIER
26:7952814	A	G	0	0.95	2.148e-28	XM_014107714.1	P2RX7	intron	-	-	-	-	MODIFIER
5:34016434	A	G	0	0.95	2.148e-28	XM_014113230.1	STX8	intron	-	-	-	-	MODIFIER
32:5450518	A	T	1	0.05422	3.25e-28	-	NA	intergenic	-	-	-	-	MODIFIER
32:6099773	C	T	1	0.05422	3.25e-28	-	NA	intergenic	-	-	-	-	MODIFIER
32:6099192	G	A	0	0.9458	3.25e-28	-	NA	intergenic	-	-	-	-	MODIFIER
32:5262634	A	C	1	0.05422	3.25e-28	XM_003640097.3	PRKG2	downstream	-	-	-	-	MODIFIER
26:7622348	G	T	0	0.9458	3.25e-28	XM_005636186.2	KDM2B	upstream	-	-	-	-	MODIFIER
26:7622348	G	T	0	0.9458	3.25e-28	XM_005636187.2	KDM2B	upstream	-	-	-	-	MODIFIER
26:7622348	G	T	0	0.9458	3.25e-28	XM_005636188.2	KDM2B	upstream	-	-	-	-	MODIFIER
26:7622348	G	T	0	0.9458	3.25e-28	XM_005636189.2	KDM2B	upstream	-	-	-	-	MODIFIER
26:7622348	G	T	0	0.9458	3.25e-28	XM_005636190.2	KDM2B	upstream	-	-	-	-	MODIFIER
26:7622348	G	T	0	0.9458	3.25e-28	XM_005636191.2	KDM2B	upstream	-	-	-	-	MODIFIER
26:7622348	G	T	0	0.9458	3.25e-28	XM_005636193.2	KDM2B	upstream	-	-	-	-	MODIFIER
26:7874678	T	C	0	0.9458	3.25e-28	XM_005636203.1	CAMKK2	intron	-	-	-	-	MODIFIER
26:7874678	T	C	0	0.9458	3.25e-28	XM_005636204.2	CAMKK2	intron	-	-	-	-	MODIFIER
26:7874678	T	C	0	0.9458	3.25e-28	XM_005636205.1	CAMKK2	intron	-	-	-	-	MODIFIER
26:7874678	T	C	0	0.9458	3.25e-28	XM_005636206.2	CAMKK2	intron	-	-	-	-	MODIFIER
26:8068470	T	C	0	0.9458	3.25e-28	XM_005636208.2	IFT81	intron	-	-	-	-	MODIFIER
26:8053637	G	A	0	0.9458	3.25e-28	XM_005636208.2	IFT81	intron	-	-	-	-	MODIFIER
26:8090329	A	C	0	0.9458	3.25e-28	XM_005636208.2	IFT81	intron	-	-	-	-	MODIFIER
26:8068470	T	C	0	0.9458	3.25e-28	XM_005636209.2	IFT81	intron	-	-	-	-	MODIFIER
26:8090329	A	C	0	0.9458	3.25e-28	XM_005636209.2	IFT81	intron	-	-	-	-	MODIFIER
26:8053637	G	A	0	0.9458	3.25e-28	XM_005636209.2	IFT81	intron	-	-	-	-	MODIFIER
26:8068470	T	C	0	0.9458	3.25e-28	XM_005636213.2	IFT81	intron	-	-	-	-	MODIFIER
26:8053637	G	A	0	0.9458	3.25e-28	XM_005636213.2	IFT81	intron	-	-	-	-	MODIFIER
26:8090329	A	C	0	0.9458	3.25e-28	XM_005636213.2	IFT81	intron	-	-	-	-	MODIFIER
26:8068470	T	C	0	0.9458	3.25e-28	XM_005636214.2	IFT81	intron	-	-	-	-	MODIFIER
26:8090329	A	C	0	0.9458	3.25e-28	XM_005636214.2	IFT81	intron	-	-	-	-	MODIFIER
26:8053637	G	A	0	0.9458	3.25e-28	XM_005636214.2	IFT81	intron	-	-	-	-	MODIFIER
26:8053637	G	A	0	0.9458	3.25e-28	XM_005636215.2	IFT81	downstream	-	-	-	-	MODIFIER
32:5262634	A	C	1	0.05422	3.25e-28	XM_005639112.2	PRKG2	downstream	-	-	-	-	MODIFIER
26:7622348	G	T	0	0.9458	3.25e-28	XM_014107987.1	KDM2B	upstream	-	-	-	-	MODIFIER
32:5262634	A	C	1	0.05422	3.25e-28	XM_014110045.1	PRKG2	downstream	-	-	-	-	MODIFIER
5:33940295	T	G	0	0.9458	3.25e-28	XM_014113230.1	STX8	intron	-	-	-	-	MODIFIER
5:33968319	A	G	1	0.05422	3.25e-28	XM_014113230.1	STX8	intron	-	-	-	-	MODIFIER
26:7874678	T	C	0	0.9458	3.25e-28	XM_543388.5	CAMKK2	intron	-	-	-	-	MODIFIER
32:5421641	A	T	1	0.04819	3.376e-28	-	NA	intergenic	-	-	-	-	MODIFIER
32:5513894	A	C	1	0.04819	3.376e-28	-	NA	intergenic	-	-	-	-	MODIFIER
32:5514903	A	G	1	0.04819	3.376e-28	-	NA	intergenic	-	-	-	-	MODIFIER
5:29290013	G	A	1	0.04819	3.376e-28	NM_001048023.1	BIRC2	downstream	-	-	-	-	MODIFIER
5:29290013	G	A	1	0.04819	3.376e-28	XM_005619507.2	BIRC2	downstream	-	-	-	-	MODIFIER
5:33894610	G	C	1	0.04819	3.376e-28	XM_014113230.1	STX8	intron	-	-	-	-	MODIFIER
5:34051146	T	C	0	0.9518	3.376e-28	XM_014113230.1	STX8	intron	-	-	-	-	MODIFIER
5:29982599	T	C	1	0.04819	3.376e-28	XM_546553.6	TRPC6	intron	-	-	-	-	MODIFIER
32:4551348	A	T	0.9444	0.03659	3.656e-28	-	NA	intergenic	-	-	-	-	MODIFIER
5:33936002	A	G	0.95	0.04268	3.933e-28	XM_014113230.1	STX8	intron	-	-	-	-	MODIFIER
26:7820289	G	A	0	0.9494	4.433e-28	XM_005636202.2	ANAPC5	intron	-	-	-	-	MODIFIER
26:7820289	G	A	0	0.9494	4.433e-28	XM_534668.5	ANAPC5	intron	-	-	-	-	MODIFIER
5:33445122	G	A	1	0.05063	4.433e-28	XM_536637.4	CCDC42	intron	-	-	-	-	MODIFIER
26:7702015	A	G	0	0.9615	5.494e-28	XM_005636186.2	KDM2B	intron	-	-	-	-	MODIFIER
26:7702015	A	G	0	0.9615	5.494e-28	XM_005636187.2	KDM2B	intron	-	-	-	-	MODIFIER
26:7702015	A	G	0	0.9615	5.494e-28	XM_005636188.2	KDM2B	intron	-	-	-	-	MODIFIER
26:7702015	A	G	0	0.9615	5.494e-28	XM_005636189.2	KDM2B	intron	-	-	-	-	MODIFIER
26:7702015	A	G	0	0.9615	5.494e-28	XM_005636190.2	KDM2B	intron	-	-	-	-	MODIFIER
26:7702015	A	G	0	0.9615	5.494e-28	XM_005636191.2	KDM2B	intron	-	-	-	-	MODIFIER
26:7702015	A	G	0	0.9615	5.494e-28	XM_005636192.1	KDM2B	intron	-	-	-	-	MODIFIER
26:7702015	A	G	0	0.9615	5.494e-28	XM_005636193.2	KDM2B	intron	-	-	-	-	MODIFIER
26:7702015	A	G	0	0.9615	5.494e-28	XM_005636194.2	KDM2B	intron	-	-	-	-	MODIFIER
26:7702015	A	G	0	0.9615	5.494e-28	XM_005636195.1	KDM2B	intron	-	-	-	-	MODIFIER
26:7702015	A	G	0	0.9615	5.494e-28	XM_005636196.2	KDM2B	intron	-	-	-	-	MODIFIER
26:7702015	A	G	0	0.9615	5.494e-28	XM_005636197.2	KDM2B	intron	-	-	-	-	MODIFIER
26:7702015	A	G	0	0.9615	5.494e-28	XM_014107987.1	KDM2B	intron	-	-	-	-	MODIFIER
26:7702015	A	G	0	0.9615	5.494e-28	XM_014107988.1	KDM2B	intron	-	-	-	-	MODIFIER
5:29369061	G	A	1	0.03846	5.494e-28	XR_292234.2	LOC102153712	intron,non_coding_transcript	-	-	-	-	MODIFIER
26:8136260	A	T	0	0.9451	6.544e-28	-	NA	intergenic	-	-	-	-	MODIFIER
32:5247742	G	A	1	0.05488	6.544e-28	-	NA	intergenic	-	-	-	-	MODIFIER
26:9934659	A	G	0	0.9451	6.544e-28	XM_014107816.1	HECTD4	intron	-	-	-	-	MODIFIER
5:33958303	C	A	0	0.9451	6.544e-28	XM_014113230.1	STX8	intron	-	-	-	-	MODIFIER
5:34001815	A	G	0	0.9451	6.544e-28	XM_014113230.1	STX8	intron	-	-	-	-	MODIFIER
5:33945244	T	C	1	0.04268	6.745e-28	XM_014113230.1	STX8	intron	-	-	-	-	MODIFIER
32:5524298	A	G	1	0.04878	6.81e-28	-	NA	intergenic	-	-	-	-	MODIFIER
5:33958865	T	C	1	0.04878	6.81e-28	XM_014113230.1	STX8	intron	-	-	-	-	MODIFIER
5:33980574	G	T	1	0.04878	6.81e-28	XM_014113230.1	STX8	intron	-	-	-	-	MODIFIER
5:34055871	A	G	1	0.04878	6.81e-28	XM_014113230.1	STX8	intron	-	-	-	-	MODIFIER
5:33448207	C	A	1	0.04878	6.81e-28	XM_536637.4	CCDC42	upstream	-	-	-	-	MODIFIER
5:33448198	A	G	1	0.04878	6.81e-28	XM_536637.4	CCDC42	upstream	-	-	-	-	MODIFIER
5:29243555	T	A	0.9444	0.03704	7.417e-28	XR_292232.2	LOC100856041	intron,non_coding_transcript	-	-	-	-	MODIFIER
5:29243555	T	A	0.9444	0.03704	7.417e-28	XR_292233.1	LOC100856041	intron,non_coding_transcript	-	-	-	-	MODIFIER
26:8029137	C	T	0	0.9551	7.515e-28	XM_005636208.2	IFT81	intron	-	-	-	-	MODIFIER
26:8029137	C	T	0	0.9551	7.515e-28	XM_005636209.2	IFT81	intron	-	-	-	-	MODIFIER
26:8029137	C	T	0	0.9551	7.515e-28	XM_005636213.2	IFT81	intron	-	-	-	-	MODIFIER
26:8029137	C	T	0	0.9551	7.515e-28	XM_005636214.2	IFT81	intron	-	-	-	-	MODIFIER
26:8029137	C	T	0	0.9551	7.515e-28	XM_005636215.2	IFT81	intron	-	-	-	-	MODIFIER
32:4556991	A	G	0.95	0.04321	7.956e-28	-	NA	intergenic	-	-	-	-	MODIFIER
5:29289967	G	A	0.95	0.04321	7.956e-28	NM_001048023.1	BIRC2	downstream	-	-	-	-	MODIFIER
5:29289967	G	A	0.95	0.04321	7.956e-28	XM_005619507.2	BIRC2	downstream	-	-	-	-	MODIFIER
29:34261670	T	C	0.05	0.961	8.509e-28	LOC106558009	NA	downstream	-	-	-	-	MODIFIER
32:6063920	T	A	0	0.9487	9.152e-28	XM_005639113.2	RASGEF1B	intron	-	-	-	-	MODIFIER
32:6063920	T	A	0	0.9487	9.152e-28	XM_005639115.2	RASGEF1B	intron	-	-	-	-	MODIFIER
32:6063920	T	A	0	0.9487	9.152e-28	XM_014109996.1	RASGEF1B	intron	-	-	-	-	MODIFIER
5:34071729	A	G	0	0.9487	9.152e-28	XM_014113230.1	STX8	intron	-	-	-	-	MODIFIER
5:33957833	T	A	1	0.03086	1.03e-27	XM_014113230.1	STX8	intron	-	-	-	-	MODIFIER
5:33430616	A	C	1	0.05556	1.318e-27	-	NA	intergenic	-	-	-	-	MODIFIER
5:33971778	A	G	1	0.05556	1.318e-27	XM_014113230.1	STX8	intron	-	-	-	-	MODIFIER
5:34031802	G	A	1	0.05556	1.318e-27	XM_014113230.1	STX8	intron	-	-	-	-	MODIFIER
5:33906226	G	A	1	0.04938	1.374e-27	XM_014113230.1	STX8	intron	-	-	-	-	MODIFIER
32:5037122	C	T	0.95	0.04762	1.47e-27	XM_003434009.3	C32H4orf22	intron	-	-	-	-	MODIFIER
32:4801747	G	T	0.95	0.04762	1.47e-27	XM_003434009.3	C32H4orf22	intron	-	-	-	-	MODIFIER
32:5037122	C	T	0.95	0.04762	1.47e-27	XM_005639109.2	C32H4orf22	intron	-	-	-	-	MODIFIER
32:4801747	G	T	0.95	0.04762	1.47e-27	XM_005639109.2	C32H4orf22	intron	-	-	-	-	MODIFIER
32:5037122	C	T	0.95	0.04762	1.47e-27	XM_014110051.1	C32H4orf22	intron	-	-	-	-	MODIFIER
32:4801747	G	T	0.95	0.04762	1.47e-27	XM_014110051.1	C32H4orf22	intron	-	-	-	-	MODIFIER
32:4801747	G	T	0.95	0.04762	1.47e-27	XM_014110052.1	C32H4orf22	intron	-	-	-	-	MODIFIER
32:5037122	C	T	0.95	0.04762	1.47e-27	XM_014110052.1	C32H4orf22	intron	-	-	-	-	MODIFIER
32:4801747	G	T	0.95	0.04762	1.47e-27	XM_014110053.1	C32H4orf22	intron	-	-	-	-	MODIFIER
32:5037122	C	T	0.95	0.04762	1.47e-27	XM_014110053.1	C32H4orf22	intron	-	-	-	-	MODIFIER
32:5037122	C	T	0.95	0.04762	1.47e-27	XM_014110054.1	C32H4orf22	intron	-	-	-	-	MODIFIER
32:4801747	G	T	0.95	0.04762	1.47e-27	XM_014110054.1	C32H4orf22	intron	-	-	-	-	MODIFIER
32:5037122	C	T	0.95	0.04762	1.47e-27	XM_014110055.1	C32H4orf22	intron	-	-	-	-	MODIFIER
32:4801747	G	T	0.95	0.04762	1.47e-27	XM_014110055.1	C32H4orf22	intron	-	-	-	-	MODIFIER
26:9750990	A	T	0.05	0.9524	1.47e-27	XM_534682.5	TRAFD1	downstream	-	-	-	-	MODIFIER
5:33986116	T	A	1	0.04545	1.559e-27	XM_014113230.1	STX8	intron	-	-	-	-	MODIFIER
5:34043867	C	T	0	0.9545	1.559e-27	XM_014113230.1	STX8	intron	-	-	-	-	MODIFIER
32:4543173	G	A	0.95	0.04375	1.61e-27	-	NA	intergenic	-	-	-	-	MODIFIER
32:6099127	T	A	0	0.9405	1.849e-27	-	NA	intergenic	-	-	-	-	MODIFIER
26:7811541	A	C	0	0.9405	1.849e-27	XM_005636202.2	ANAPC5	intron	-	-	-	-	MODIFIER
5:33991705	A	T	0	0.9405	1.849e-27	XM_014113230.1	STX8	intron	-	-	-	-	MODIFIER
5:34053425	T	A	1	0.05952	1.849e-27	XM_014113230.1	STX8	intron	-	-	-	-	MODIFIER
26:7811541	A	C	0	0.9405	1.849e-27	XM_534668.5	ANAPC5	intron	-	-	-	-	MODIFIER
26:7645861	G	A	0	0.9464	2.398e-27	XM_005636186.2	KDM2B	intron	-	-	-	-	MODIFIER
26:7645861	G	A	0	0.9464	2.398e-27	XM_005636187.2	KDM2B	intron	-	-	-	-	MODIFIER
26:7645861	G	A	0	0.9464	2.398e-27	XM_005636188.2	KDM2B	intron	-	-	-	-	MODIFIER
26:7645861	G	A	0	0.9464	2.398e-27	XM_005636189.2	KDM2B	intron	-	-	-	-	MODIFIER
26:7645861	G	A	0	0.9464	2.398e-27	XM_005636190.2	KDM2B	intron	-	-	-	-	MODIFIER
26:7645861	G	A	0	0.9464	2.398e-27	XM_005636191.2	KDM2B	intron	-	-	-	-	MODIFIER
26:7645861	G	A	0	0.9464	2.398e-27	XM_005636192.1	KDM2B	intron	-	-	-	-	MODIFIER
26:7645861	G	A	0	0.9464	2.398e-27	XM_005636193.2	KDM2B	intron	-	-	-	-	MODIFIER
26:7645861	G	A	0	0.9464	2.398e-27	XM_014107987.1	KDM2B	intron	-	-	-	-	MODIFIER
5:33962355	T	G	1	0.05357	2.398e-27	XM_014113230.1	STX8	intron	-	-	-	-	MODIFIER
26:7620614	G	C	0	0.9438	2.655e-27	-	NA	intergenic	-	-	-	-	MODIFIER
26:8126874	T	C	0	0.9438	2.655e-27	XM_005636208.2	IFT81	downstream	-	-	-	-	MODIFIER
26:8126874	T	C	0	0.9438	2.655e-27	XM_005636209.2	IFT81	downstream	-	-	-	-	MODIFIER
5:33996275	T	C	1	0.05625	2.655e-27	XM_014113230.1	STX8	intron	-	-	-	-	MODIFIER
5:34065167	C	T	1	0.05625	2.655e-27	XM_014113230.1	STX8	intron	-	-	-	-	MODIFIER
5:33443416	C	T	1	0.05625	2.655e-27	XM_536637.4	CCDC42	intron	-	-	-	-	MODIFIER
32:5524330	C	T	1	0.05	2.772e-27	-	NA	intergenic	-	-	-	-	MODIFIER
5:33923789	A	G	1	0.05	2.772e-27	XM_014113230.1	STX8	intron	-	-	-	-	MODIFIER
5:33947785	A	G	1	0.05	2.772e-27	XM_014113230.1	STX8	intron	-	-	-	-	MODIFIER
5:29311052	A	G	0.95	0.04819	2.897e-27	NM_001048023.1	BIRC2	intron	-	-	-	-	MODIFIER
5:29302984	T	C	0.95	0.04819	2.897e-27	NM_001048023.1	BIRC2	intron	-	-	-	-	MODIFIER
5:29311052	A	G	0.95	0.04819	2.897e-27	XM_005619507.2	BIRC2	intron	-	-	-	-	MODIFIER
5:29302984	T	C	0.95	0.04819	2.897e-27	XM_005619507.2	BIRC2	intron	-	-	-	-	MODIFIER
26:9771750	C	T	0.95	0.04819	2.897e-27	XM_014107816.1	HECTD4	intron	-	-	-	-	MODIFIER
5:33888289	G	T	0.95	0.04819	2.897e-27	XM_014113230.1	STX8	downstream	-	-	-	-	MODIFIER
5:29373706	T	C	0.95	0.04819	2.897e-27	XR_292234.2	LOC102153712	downstream	-	-	-	-	MODIFIER
5:29372832	A	T	0.95	0.04819	2.897e-27	XR_292234.2	LOC102153712	downstream	-	-	-	-	MODIFIER
5:54177414	A	G	0.05556	0.962	3.054e-27	XM_005620337.1	USP24	intron	-	-	-	-	MODIFIER
32:6075176	G	A	0.9444	0.03797	3.054e-27	XM_005639113.2	RASGEF1B	intron	-	-	-	-	MODIFIER
32:6075176	G	A	0.9444	0.03797	3.054e-27	XM_005639115.2	RASGEF1B	intron	-	-	-	-	MODIFIER
32:6075176	G	A	0.9444	0.03797	3.054e-27	XM_014109996.1	RASGEF1B	intron	-	-	-	-	MODIFIER
32:4538795	A	G	0.9444	0.04217	3.586e-27	-	NA	intergenic	-	-	-	-	MODIFIER
32:5640211	T	A	1	0.06024	3.638e-27	XM_005639113.2	RASGEF1B	intron	-	-	-	-	MODIFIER
32:5640211	T	A	1	0.06024	3.638e-27	XM_005639115.2	RASGEF1B	intron	-	-	-	-	MODIFIER
32:5640211	T	A	1	0.06024	3.638e-27	XM_014109996.1	RASGEF1B	intron	-	-	-	-	MODIFIER
32:5640211	T	A	1	0.06024	3.638e-27	XM_014109997.1	RASGEF1B	intron	-	-	-	-	MODIFIER
32:5640211	T	A	1	0.06024	3.638e-27	XM_014109999.1	RASGEF1B	intron	-	-	-	-	MODIFIER
32:5640211	T	A	1	0.06024	3.638e-27	XM_014110000.1	RASGEF1B	intron	-	-	-	-	MODIFIER
5:33958661	T	C	0	0.9398	3.638e-27	XM_014113230.1	STX8	intron	-	-	-	-	MODIFIER
5:33992679	A	G	0	0.9398	3.638e-27	XM_014113230.1	STX8	intron	-	-	-	-	MODIFIER
5:33447576	G	A	1	0.06024	3.638e-27	XM_536637.4	CCDC42	upstream	-	-	-	-	MODIFIER
25:37839682	G	A	0.95	0.04	3.684e-27	XR_001314530.1	LOC102156170	non_coding_transcript_exon,non_coding_transcript	612	-	-	-	MODIFIER
26:7904658	G	A	0	0.9458	4.715e-27	XM_003639907.3	P2RX4	intron	-	-	-	-	MODIFIER
5:33501056	T	A	1	0.05422	4.715e-27	XM_014113600.1	PIK3R6	intron	-	-	-	-	MODIFIER
5:33501056	T	A	1	0.05422	4.715e-27	XM_845187.4	PIK3R6	intron	-	-	-	-	MODIFIER
5:33501056	T	A	1	0.05422	4.715e-27	XR_001316223.1	PIK3R6	intron,non_coding_transcript	-	-	-	-	MODIFIER
5:29864621	T	G	1	0.05696	5.348e-27	-	NA	intergenic	-	-	-	-	MODIFIER
26:7644050	T	C	0	0.943	5.348e-27	XM_005636186.2	KDM2B	intron	-	-	-	-	MODIFIER
26:7644050	T	C	0	0.943	5.348e-27	XM_005636187.2	KDM2B	intron	-	-	-	-	MODIFIER
26:7644050	T	C	0	0.943	5.348e-27	XM_005636188.2	KDM2B	intron	-	-	-	-	MODIFIER
26:7644050	T	C	0	0.943	5.348e-27	XM_005636189.2	KDM2B	intron	-	-	-	-	MODIFIER
26:7644050	T	C	0	0.943	5.348e-27	XM_005636190.2	KDM2B	intron	-	-	-	-	MODIFIER
26:7644050	T	C	0	0.943	5.348e-27	XM_005636191.2	KDM2B	intron	-	-	-	-	MODIFIER
26:7644050	T	C	0	0.943	5.348e-27	XM_005636192.1	KDM2B	intron	-	-	-	-	MODIFIER
26:7644050	T	C	0	0.943	5.348e-27	XM_005636193.2	KDM2B	intron	-	-	-	-	MODIFIER
26:8034371	A	G	0	0.943	5.348e-27	XM_005636208.2	IFT81	intron	-	-	-	-	MODIFIER
26:8034371	A	G	0	0.943	5.348e-27	XM_005636209.2	IFT81	intron	-	-	-	-	MODIFIER
26:8034371	A	G	0	0.943	5.348e-27	XM_005636213.2	IFT81	intron	-	-	-	-	MODIFIER
26:8034371	A	G	0	0.943	5.348e-27	XM_005636214.2	IFT81	intron	-	-	-	-	MODIFIER
26:8034371	A	G	0	0.943	5.348e-27	XM_005636215.2	IFT81	intron	-	-	-	-	MODIFIER
32:5832445	G	A	0	0.943	5.348e-27	XM_005639113.2	RASGEF1B	intron	-	-	-	-	MODIFIER
32:5832445	G	A	0	0.943	5.348e-27	XM_005639115.2	RASGEF1B	intron	-	-	-	-	MODIFIER
26:7644050	T	C	0	0.943	5.348e-27	XM_014107987.1	KDM2B	intron	-	-	-	-	MODIFIER
32:5832445	G	A	0	0.943	5.348e-27	XM_014109996.1	RASGEF1B	intron	-	-	-	-	MODIFIER
32:5832445	G	A	0	0.943	5.348e-27	XM_014109999.1	RASGEF1B	intron	-	-	-	-	MODIFIER
32:5832445	G	A	0	0.943	5.348e-27	XM_014110000.1	RASGEF1B	intron	-	-	-	-	MODIFIER
5:33930453	T	C	0	0.943	5.348e-27	XM_014113230.1	STX8	intron	-	-	-	-	MODIFIER
5:33957293	A	G	0	0.943	5.348e-27	XM_014113230.1	STX8	intron	-	-	-	-	MODIFIER
5:33443411	C	T	1	0.05696	5.348e-27	XM_536637.4	CCDC42	intron	-	-	-	-	MODIFIER
5:33514371	A	G	0	0.943	5.348e-27	XM_845187.4	PIK3R6	intron	-	-	-	-	MODIFIER
5:33514371	A	G	0	0.943	5.348e-27	XR_001316223.1	PIK3R6	intron,non_coding_transcript	-	-	-	-	MODIFIER
5:34045438	T	A	1	0.0443	5.583e-27	XM_014113230.1	STX8	intron	-	-	-	-	MODIFIER
5:34079202	G	T	1	0.05063	5.594e-27	XM_014113230.1	STX8	intron	-	-	-	-	MODIFIER
32:5133456	A	G	0.95	0.04878	5.713e-27	XM_003434009.3	C32H4orf22	intron	-	-	-	-	MODIFIER
32:5281206	A	T	0.95	0.04878	5.713e-27	XM_003640097.3	PRKG2	intron	-	-	-	-	MODIFIER
32:5133456	A	G	0.95	0.04878	5.713e-27	XM_005639109.2	C32H4orf22	intron	-	-	-	-	MODIFIER
32:5281206	A	T	0.95	0.04878	5.713e-27	XM_005639112.2	PRKG2	intron	-	-	-	-	MODIFIER
32:6075116	T	C	0.95	0.04878	5.713e-27	XM_005639113.2	RASGEF1B	intron	-	-	-	-	MODIFIER
32:6075116	T	C	0.95	0.04878	5.713e-27	XM_005639115.2	RASGEF1B	intron	-	-	-	-	MODIFIER
32:6075116	T	C	0.95	0.04878	5.713e-27	XM_014109996.1	RASGEF1B	intron	-	-	-	-	MODIFIER
32:5281206	A	T	0.95	0.04878	5.713e-27	XM_014110045.1	PRKG2	intron	-	-	-	-	MODIFIER
32:5133456	A	G	0.95	0.04878	5.713e-27	XM_014110051.1	C32H4orf22	intron	-	-	-	-	MODIFIER
32:5133456	A	G	0.95	0.04878	5.713e-27	XM_014110052.1	C32H4orf22	intron	-	-	-	-	MODIFIER
32:5133456	A	G	0.95	0.04878	5.713e-27	XM_014110053.1	C32H4orf22	intron	-	-	-	-	MODIFIER
32:5133456	A	G	0.95	0.04878	5.713e-27	XM_014110054.1	C32H4orf22	intron	-	-	-	-	MODIFIER
32:5133456	A	G	0.95	0.04878	5.713e-27	XM_014110055.1	C32H4orf22	intron	-	-	-	-	MODIFIER
5:29369678	A	T	0.95	0.04878	5.713e-27	XR_292234.2	LOC102153712	intron,non_coding_transcript	-	-	-	-	MODIFIER
32:4664717	T	C	1	0.04819	6.159e-27	XM_003434009.3	C32H4orf22	intron	-	-	-	-	MODIFIER
32:4664717	T	C	1	0.04819	6.159e-27	XM_005639109.2	C32H4orf22	intron	-	-	-	-	MODIFIER
32:4664717	T	C	1	0.04819	6.159e-27	XM_014110051.1	C32H4orf22	intron	-	-	-	-	MODIFIER
32:4664717	T	C	1	0.04819	6.159e-27	XM_014110052.1	C32H4orf22	intron	-	-	-	-	MODIFIER
32:4664717	T	C	1	0.04819	6.159e-27	XM_014110053.1	C32H4orf22	intron	-	-	-	-	MODIFIER
32:4664717	T	C	1	0.04819	6.159e-27	XM_014110054.1	C32H4orf22	intron	-	-	-	-	MODIFIER
32:4664717	T	C	1	0.04819	6.159e-27	XM_014110055.1	C32H4orf22	intron	-	-	-	-	MODIFIER
5:34069474	G	A	1	0.04819	6.159e-27	XM_014113230.1	STX8	intron	-	-	-	-	MODIFIER
25:37834808	G	C	0.9444	0.04268	7.067e-27	XR_001314530.1	LOC102156170	upstream	-	-	-	-	MODIFIER
26:8129501	A	G	0	0.939	7.162e-27	-	NA	intergenic	-	-	-	-	MODIFIER
26:7987483	T	C	0	0.939	7.162e-27	NM_001113456.1	P2RX7	upstream	-	-	-	-	MODIFIER
32:5260141	C	T	1	0.06098	7.162e-27	XM_003640097.3	PRKG2	downstream	-	-	-	-	MODIFIER
26:7845353	C	T	0	0.939	7.162e-27	XM_005636202.2	ANAPC5	downstream	-	-	-	-	MODIFIER
26:7845353	C	T	0	0.939	7.162e-27	XM_005636203.1	CAMKK2	upstream	-	-	-	-	MODIFIER
26:7845353	C	T	0	0.939	7.162e-27	XM_005636204.2	CAMKK2	upstream	-	-	-	-	MODIFIER
26:7845353	C	T	0	0.939	7.162e-27	XM_005636205.1	CAMKK2	upstream	-	-	-	-	MODIFIER
26:7845353	C	T	0	0.939	7.162e-27	XM_005636206.2	CAMKK2	upstream	-	-	-	-	MODIFIER
32:5260141	C	T	1	0.06098	7.162e-27	XM_005639112.2	PRKG2	downstream	-	-	-	-	MODIFIER
26:7987483	T	C	0	0.939	7.162e-27	XM_014107713.1	P2RX7	upstream	-	-	-	-	MODIFIER
26:7987483	T	C	0	0.939	7.162e-27	XM_014107714.1	P2RX7	upstream	-	-	-	-	MODIFIER
32:5260141	C	T	1	0.06098	7.162e-27	XM_014110045.1	PRKG2	downstream	-	-	-	-	MODIFIER
5:33907972	T	C	0	0.939	7.162e-27	XM_014113230.1	STX8	intron	-	-	-	-	MODIFIER
5:33958618	A	G	0	0.939	7.162e-27	XM_014113230.1	STX8	intron	-	-	-	-	MODIFIER
5:33959183	A	G	1	0.06098	7.162e-27	XM_014113230.1	STX8	intron	-	-	-	-	MODIFIER
26:7845353	C	T	0	0.939	7.162e-27	XM_534668.5	ANAPC5	downstream	-	-	-	-	MODIFIER
5:33443359	C	T	1	0.06098	7.162e-27	XM_536637.4	CCDC42	intron	-	-	-	-	MODIFIER
5:33437446	G	A	1	0.06098	7.162e-27	XM_536637.4	CCDC42	intron	-	-	-	-	MODIFIER
26:7845353	C	T	0	0.939	7.162e-27	XM_543388.5	CAMKK2	upstream	-	-	-	-	MODIFIER
32:4544976	G	C	0.9375	0.03659	8.652e-27	-	NA	intergenic	-	-	-	-	MODIFIER
5:34002684	C	T	1	0.05488	9.272e-27	XM_014113230.1	STX8	intron	-	-	-	-	MODIFIER
26:7884793	A	G	0	0.9423	1.078e-26	XM_005636203.1	CAMKK2	synonymous	1541	474	A	gcA/gcG	LOW
26:7884793	A	G	0	0.9423	1.078e-26	XM_005636204.2	CAMKK2	synonymous	1602	474	A	gcA/gcG	LOW
26:7884793	A	G	0	0.9423	1.078e-26	XM_005636205.1	CAMKK2	intron	-	-	-	-	MODIFIER
26:7884793	A	G	0	0.9423	1.078e-26	XM_005636206.2	CAMKK2	intron	-	-	-	-	MODIFIER
5:33926185	A	C	0	0.9423	1.078e-26	XM_014113230.1	STX8	intron	-	-	-	-	MODIFIER
5:33971786	A	C	1	0.05769	1.078e-26	XM_014113230.1	STX8	intron	-	-	-	-	MODIFIER
26:7884793	A	G	0	0.9423	1.078e-26	XM_543388.5	CAMKK2	synonymous	1541	474	A	gcA/gcG	LOW
26:10171935	A	G	0.05	0.9506	1.127e-26	-	NA	intergenic	-	-	-	-	MODIFIER
5:33987299	C	T	1	0.05128	1.129e-26	XM_014113230.1	STX8	intron	-	-	-	-	MODIFIER
5:34031309	C	T	1	0.04487	1.13e-26	XM_014113230.1	STX8	intron	-	-	-	-	MODIFIER
5:29849212	T	A	1	0.06173	1.41e-26	-	NA	intergenic	-	-	-	-	MODIFIER
26:8082530	A	G	0	0.9383	1.41e-26	XM_005636208.2	IFT81	intron	-	-	-	-	MODIFIER
26:8082530	A	G	0	0.9383	1.41e-26	XM_005636209.2	IFT81	intron	-	-	-	-	MODIFIER
26:8082530	A	G	0	0.9383	1.41e-26	XM_005636213.2	IFT81	intron	-	-	-	-	MODIFIER
26:8082530	A	G	0	0.9383	1.41e-26	XM_005636214.2	IFT81	intron	-	-	-	-	MODIFIER
5:33959568	G	A	0	0.9383	1.41e-26	XM_014113230.1	STX8	intron	-	-	-	-	MODIFIER
5:33959721	C	A	0	0.9383	1.41e-26	XM_014113230.1	STX8	intron	-	-	-	-	MODIFIER
32:5261169	A	T	1	0.06548	1.81e-26	XM_003640097.3	PRKG2	downstream	-	-	-	-	MODIFIER
32:5261169	A	T	1	0.06548	1.81e-26	XM_005639112.2	PRKG2	downstream	-	-	-	-	MODIFIER
32:5261169	A	T	1	0.06548	1.81e-26	XM_014110045.1	PRKG2	downstream	-	-	-	-	MODIFIER
5:33919230	T	C	0	0.9345	1.81e-26	XM_014113230.1	STX8	intron	-	-	-	-	MODIFIER
5:34059115	T	C	1	0.06548	1.81e-26	XM_014113230.1	STX8	intron	-	-	-	-	MODIFIER
5:34063451	G	A	0	0.9345	1.81e-26	XM_014113230.1	STX8	intron	-	-	-	-	MODIFIER
32:5243793	T	A	1	0.05556	1.824e-26	-	NA	intergenic	-	-	-	-	MODIFIER
26:7996868	T	C	0	0.9444	1.824e-26	-	NA	intergenic	-	-	-	-	MODIFIER
32:5238079	C	T	1	0.05556	1.824e-26	XM_014109892.1	BMP3	downstream	-	-	-	-	MODIFIER
5:33500509	A	G	1	0.05556	1.824e-26	XM_014113600.1	PIK3R6	intron	-	-	-	-	MODIFIER
5:33500509	A	G	1	0.05556	1.824e-26	XM_845187.4	PIK3R6	intron	-	-	-	-	MODIFIER
5:33500509	A	G	1	0.05556	1.824e-26	XR_001316223.1	PIK3R6	intron,non_coding_transcript	-	-	-	-	MODIFIER
32:5327340	C	T	1	0.05844	2.172e-26	XM_003640097.3	PRKG2	intron	-	-	-	-	MODIFIER
32:6075372	C	T	0	0.9416	2.172e-26	XM_005639113.2	RASGEF1B	intron	-	-	-	-	MODIFIER
32:6075372	C	T	0	0.9416	2.172e-26	XM_005639115.2	RASGEF1B	intron	-	-	-	-	MODIFIER
32:6075372	C	T	0	0.9416	2.172e-26	XM_014109996.1	RASGEF1B	intron	-	-	-	-	MODIFIER
32:5327340	C	T	1	0.05844	2.172e-26	XM_014110045.1	PRKG2	intron	-	-	-	-	MODIFIER
5:33874071	A	C	0	0.9506	2.379e-26	-	NA	intergenic	-	-	-	-	MODIFIER
32:6097524	C	G	0	0.9375	2.777e-26	-	NA	intergenic	-	-	-	-	MODIFIER
26:8031682	G	A	0	0.9375	2.777e-26	XM_005636208.2	IFT81	intron	-	-	-	-	MODIFIER
26:8031682	G	A	0	0.9375	2.777e-26	XM_005636209.2	IFT81	intron	-	-	-	-	MODIFIER
26:8031682	G	A	0	0.9375	2.777e-26	XM_005636213.2	IFT81	intron	-	-	-	-	MODIFIER
26:8031682	G	A	0	0.9375	2.777e-26	XM_005636214.2	IFT81	intron	-	-	-	-	MODIFIER
26:8031682	G	A	0	0.9375	2.777e-26	XM_005636215.2	IFT81	intron	-	-	-	-	MODIFIER
32:5933196	G	A	1	0.0625	2.777e-26	XM_005639113.2	RASGEF1B	intron	-	-	-	-	MODIFIER
32:5933196	G	A	1	0.0625	2.777e-26	XM_005639115.2	RASGEF1B	intron	-	-	-	-	MODIFIER
32:5933196	G	A	1	0.0625	2.777e-26	XM_014109996.1	RASGEF1B	intron	-	-	-	-	MODIFIER
32:5933196	G	A	1	0.0625	2.777e-26	XM_014110000.1	RASGEF1B	intron	-	-	-	-	MODIFIER
26:8132095	C	T	0	0.9337	3.487e-26	-	NA	intergenic	-	-	-	-	MODIFIER
32:5255224	C	T	1	0.06627	3.487e-26	-	NA	intergenic	-	-	-	-	MODIFIER
5:29803533	T	C	0	0.9337	3.487e-26	-	NA	intergenic	-	-	-	-	MODIFIER
26:6980951	T	C	0	0.9337	3.487e-26	XM_003639902.3	CLIP1	intron	-	-	-	-	MODIFIER
5:33555655	G	A	0	0.9337	3.487e-26	XM_005620040.1	PIK3R5	intron	-	-	-	-	MODIFIER
5:33554592	A	G	0	0.9337	3.487e-26	XM_005620040.1	PIK3R5	intron	-	-	-	-	MODIFIER
5:33554592	A	G	0	0.9337	3.487e-26	XM_005620041.1	PIK3R5	intron	-	-	-	-	MODIFIER
5:33555655	G	A	0	0.9337	3.487e-26	XM_005620041.1	PIK3R5	intron	-	-	-	-	MODIFIER
5:33555655	G	A	0	0.9337	3.487e-26	XM_005620042.1	PIK3R5	intron	-	-	-	-	MODIFIER
5:33554592	A	G	0	0.9337	3.487e-26	XM_005620042.1	PIK3R5	intron	-	-	-	-	MODIFIER
26:6980951	T	C	0	0.9337	3.487e-26	XM_005636171.2	CLIP1	intron	-	-	-	-	MODIFIER
26:7623227	A	C	0	0.9337	3.487e-26	XM_005636186.2	KDM2B	upstream	-	-	-	-	MODIFIER
26:7623227	A	C	0	0.9337	3.487e-26	XM_005636187.2	KDM2B	upstream	-	-	-	-	MODIFIER
26:7623227	A	C	0	0.9337	3.487e-26	XM_005636188.2	KDM2B	upstream	-	-	-	-	MODIFIER
26:7623227	A	C	0	0.9337	3.487e-26	XM_005636189.2	KDM2B	upstream	-	-	-	-	MODIFIER
26:7623227	A	C	0	0.9337	3.487e-26	XM_005636190.2	KDM2B	upstream	-	-	-	-	MODIFIER
26:7623227	A	C	0	0.9337	3.487e-26	XM_005636191.2	KDM2B	upstream	-	-	-	-	MODIFIER
26:7623227	A	C	0	0.9337	3.487e-26	XM_005636193.2	KDM2B	upstream	-	-	-	-	MODIFIER
26:6980951	T	C	0	0.9337	3.487e-26	XM_014107821.1	CLIP1	intron	-	-	-	-	MODIFIER
26:6980951	T	C	0	0.9337	3.487e-26	XM_014107823.1	CLIP1	intron	-	-	-	-	MODIFIER
26:6980951	T	C	0	0.9337	3.487e-26	XM_014107824.1	CLIP1	intron	-	-	-	-	MODIFIER
26:6980951	T	C	0	0.9337	3.487e-26	XM_014107825.1	CLIP1	intron	-	-	-	-	MODIFIER
26:6980951	T	C	0	0.9337	3.487e-26	XM_014107826.1	CLIP1	intron	-	-	-	-	MODIFIER
26:6980951	T	C	0	0.9337	3.487e-26	XM_014107827.1	CLIP1	intron	-	-	-	-	MODIFIER
26:7623227	A	C	0	0.9337	3.487e-26	XM_014107987.1	KDM2B	upstream	-	-	-	-	MODIFIER
5:33932268	T	C	0	0.9337	3.487e-26	XM_014113230.1	STX8	intron	-	-	-	-	MODIFIER
5:33961281	T	A	0	0.9337	3.487e-26	XM_014113230.1	STX8	intron	-	-	-	-	MODIFIER
5:34084012	A	G	0	0.9337	3.487e-26	XM_014113230.1	STX8	intron	-	-	-	-	MODIFIER
5:33555655	G	A	0	0.9337	3.487e-26	XM_014113601.1	PIK3R5	intron	-	-	-	-	MODIFIER
5:33554592	A	G	0	0.9337	3.487e-26	XM_014113601.1	PIK3R5	intron	-	-	-	-	MODIFIER
26:7391851	G	A	0	0.9337	3.487e-26	XM_534665.5	PSMD9	intron	-	-	-	-	MODIFIER
5:33555655	G	A	0	0.9337	3.487e-26	XM_845103.3	PIK3R5	intron	-	-	-	-	MODIFIER
5:33554592	A	G	0	0.9337	3.487e-26	XM_845103.3	PIK3R5	intron	-	-	-	-	MODIFIER
26:6980951	T	C	0	0.9337	3.487e-26	XM_854226.4	CLIP1	intron	-	-	-	-	MODIFIER
26:6980951	T	C	0	0.9337	3.487e-26	XM_854467.4	CLIP1	intron	-	-	-	-	MODIFIER
5:33950654	T	C	0	0.9438	3.588e-26	XM_014113230.1	STX8	intron	-	-	-	-	MODIFIER
5:34014732	C	T	1	0.05625	3.588e-26	XM_014113230.1	STX8	intron	-	-	-	-	MODIFIER
5:34087245	T	G	1	0.05625	3.588e-26	XM_014113230.1	STX8	intron	-	-	-	-	MODIFIER
5:34059340	A	T	1	0.05357	4.712e-26	XM_014113230.1	STX8	intron	-	-	-	-	MODIFIER
26:7563892	A	G	0	0.9398	5.458e-26	XM_005636181.2	MORN3	upstream	-	-	-	-	MODIFIER
26:7563892	A	G	0	0.9398	5.458e-26	XM_005636182.2	MORN3	upstream	-	-	-	-	MODIFIER
26:7563892	A	G	0	0.9398	5.458e-26	XM_014108081.1	MORN3	upstream	-	-	-	-	MODIFIER
26:7563892	A	G	0	0.9398	5.458e-26	XM_014108082.1	MORN3	upstream	-	-	-	-	MODIFIER
26:7563892	A	G	0	0.9398	5.458e-26	XM_014108083.1	MORN3	upstream	-	-	-	-	MODIFIER
26:7563892	A	G	0	0.9398	5.458e-26	XM_014108084.1	MORN3	upstream	-	-	-	-	MODIFIER
5:34070001	T	C	1	0.06024	5.458e-26	XM_014113230.1	STX8	intron	-	-	-	-	MODIFIER
26:8134914	A	C	0	0.9367	5.469e-26	-	NA	intergenic	-	-	-	-	MODIFIER
26:8002658	A	G	0	0.9367	5.469e-26	-	NA	intergenic	-	-	-	-	MODIFIER
26:8002343	T	G	0	0.9367	5.469e-26	-	NA	intergenic	-	-	-	-	MODIFIER
32:5261097	T	C	1	0.06329	5.469e-26	XM_003640097.3	PRKG2	downstream	-	-	-	-	MODIFIER
32:5261097	T	C	1	0.06329	5.469e-26	XM_005639112.2	PRKG2	downstream	-	-	-	-	MODIFIER
32:5261097	T	C	1	0.06329	5.469e-26	XM_014110045.1	PRKG2	downstream	-	-	-	-	MODIFIER
5:33958009	T	A	0	0.9367	5.469e-26	XM_014113230.1	STX8	intron	-	-	-	-	MODIFIER
5:33976881	T	C	0	0.9367	5.469e-26	XM_014113230.1	STX8	intron	-	-	-	-	MODIFIER
26:8147238	G	A	0	0.9329	6.721e-26	NM_001003214.1	ATP2A2	upstream	-	-	-	-	MODIFIER
32:5261181	T	G	1	0.06707	6.721e-26	XM_003640097.3	PRKG2	downstream	-	-	-	-	MODIFIER
26:8089013	A	G	0	0.9329	6.721e-26	XM_005636208.2	IFT81	intron	-	-	-	-	MODIFIER
26:8018408	T	C	0	0.9329	6.721e-26	XM_005636208.2	IFT81	intron	-	-	-	-	MODIFIER
26:8018408	T	C	0	0.9329	6.721e-26	XM_005636209.2	IFT81	intron	-	-	-	-	MODIFIER
26:8089013	A	G	0	0.9329	6.721e-26	XM_005636209.2	IFT81	intron	-	-	-	-	MODIFIER
26:8089013	A	G	0	0.9329	6.721e-26	XM_005636213.2	IFT81	intron	-	-	-	-	MODIFIER
26:8018408	T	C	0	0.9329	6.721e-26	XM_005636213.2	IFT81	intron	-	-	-	-	MODIFIER
26:8089013	A	G	0	0.9329	6.721e-26	XM_005636214.2	IFT81	intron	-	-	-	-	MODIFIER
26:8018408	T	C	0	0.9329	6.721e-26	XM_005636214.2	IFT81	intron	-	-	-	-	MODIFIER
26:8018408	T	C	0	0.9329	6.721e-26	XM_005636215.2	IFT81	intron	-	-	-	-	MODIFIER
32:5261181	T	G	1	0.06707	6.721e-26	XM_005639112.2	PRKG2	downstream	-	-	-	-	MODIFIER
32:6016354	A	C	1	0.06707	6.721e-26	XM_005639113.2	RASGEF1B	intron	-	-	-	-	MODIFIER
32:6016354	A	C	1	0.06707	6.721e-26	XM_005639115.2	RASGEF1B	intron	-	-	-	-	MODIFIER
32:6016354	A	C	1	0.06707	6.721e-26	XM_014109996.1	RASGEF1B	intron	-	-	-	-	MODIFIER
32:5261181	T	G	1	0.06707	6.721e-26	XM_014110045.1	PRKG2	downstream	-	-	-	-	MODIFIER
5:34055194	A	G	0	0.9329	6.721e-26	XM_014113230.1	STX8	intron	-	-	-	-	MODIFIER
5:34069327	G	C	0	0.9329	6.721e-26	XM_014113230.1	STX8	intron	-	-	-	-	MODIFIER
5:33447222	C	G	0	0.9329	6.721e-26	XM_536637.4	CCDC42	upstream	-	-	-	-	MODIFIER
5:31423436	A	T	1	0.06707	6.721e-26	XM_546569.5	RABEP1	intron	-	-	-	-	MODIFIER
5:33466114	G	A	1	0.06707	6.721e-26	XM_546614.4	MFSD6L	downstream	-	-	-	-	MODIFIER
5:33514914	A	T	0	0.9329	6.721e-26	XM_845187.4	PIK3R6	intron	-	-	-	-	MODIFIER
5:33514914	A	T	0	0.9329	6.721e-26	XR_001316223.1	PIK3R6	intron,non_coding_transcript	-	-	-	-	MODIFIER
26:8147238	G	A	0	0.9329	6.721e-26	XR_295678.2	ATP2A2	upstream	-	-	-	-	MODIFIER
5:33457766	T	C	1	0.05696	7.06e-26	-	NA	intergenic	-	-	-	-	MODIFIER
32:6075362	G	T	0	0.943	7.06e-26	XM_005639113.2	RASGEF1B	intron	-	-	-	-	MODIFIER
32:6075357	T	G	0	0.943	7.06e-26	XM_005639113.2	RASGEF1B	intron	-	-	-	-	MODIFIER
32:6075362	G	T	0	0.943	7.06e-26	XM_005639115.2	RASGEF1B	intron	-	-	-	-	MODIFIER
32:6075357	T	G	0	0.943	7.06e-26	XM_005639115.2	RASGEF1B	intron	-	-	-	-	MODIFIER
32:6075362	G	T	0	0.943	7.06e-26	XM_014109996.1	RASGEF1B	intron	-	-	-	-	MODIFIER
32:6075357	T	G	0	0.943	7.06e-26	XM_014109996.1	RASGEF1B	intron	-	-	-	-	MODIFIER
5:33998940	G	A	1	0.05422	9.017e-26	XM_014113230.1	STX8	intron	-	-	-	-	MODIFIER
5:33880641	T	C	0	0.939	1.049e-25	-	NA	intergenic	-	-	-	-	MODIFIER
5:33978418	C	T	1	0.06098	1.049e-25	XM_014113230.1	STX8	intron	-	-	-	-	MODIFIER
5:33980294	C	A	0	0.939	1.049e-25	XM_014113230.1	STX8	intron	-	-	-	-	MODIFIER
32:5831344	T	C	0	0.9359	1.077e-25	XM_005639113.2	RASGEF1B	intron	-	-	-	-	MODIFIER
32:5831344	T	C	0	0.9359	1.077e-25	XM_005639115.2	RASGEF1B	intron	-	-	-	-	MODIFIER
32:5831344	T	C	0	0.9359	1.077e-25	XM_014109996.1	RASGEF1B	intron	-	-	-	-	MODIFIER
32:5831344	T	C	0	0.9359	1.077e-25	XM_014109999.1	RASGEF1B	intron	-	-	-	-	MODIFIER
32:5831344	T	C	0	0.9359	1.077e-25	XM_014110000.1	RASGEF1B	intron	-	-	-	-	MODIFIER
5:33445216	C	T	1	0.0641	1.077e-25	XM_536637.4	CCDC42	synonymous	163	47	K	aaG/aaA	LOW
32:5260674	G	A	1	0.0679	1.296e-25	XM_003640097.3	PRKG2	downstream	-	-	-	-	MODIFIER
32:5260945	A	G	1	0.0679	1.296e-25	XM_003640097.3	PRKG2	downstream	-	-	-	-	MODIFIER
26:8082760	C	T	0	0.9321	1.296e-25	XM_005636208.2	IFT81	intron	-	-	-	-	MODIFIER
26:8044454	A	G	0	0.9321	1.296e-25	XM_005636208.2	IFT81	intron	-	-	-	-	MODIFIER
26:8070262	T	A	0	0.9321	1.296e-25	XM_005636208.2	IFT81	intron	-	-	-	-	MODIFIER
26:8044454	A	G	0	0.9321	1.296e-25	XM_005636209.2	IFT81	intron	-	-	-	-	MODIFIER
26:8070262	T	A	0	0.9321	1.296e-25	XM_005636209.2	IFT81	intron	-	-	-	-	MODIFIER
26:8082760	C	T	0	0.9321	1.296e-25	XM_005636209.2	IFT81	intron	-	-	-	-	MODIFIER
26:8082760	C	T	0	0.9321	1.296e-25	XM_005636213.2	IFT81	intron	-	-	-	-	MODIFIER
26:8044454	A	G	0	0.9321	1.296e-25	XM_005636213.2	IFT81	intron	-	-	-	-	MODIFIER
26:8070262	T	A	0	0.9321	1.296e-25	XM_005636213.2	IFT81	intron	-	-	-	-	MODIFIER
26:8082760	C	T	0	0.9321	1.296e-25	XM_005636214.2	IFT81	intron	-	-	-	-	MODIFIER
26:8044454	A	G	0	0.9321	1.296e-25	XM_005636214.2	IFT81	intron	-	-	-	-	MODIFIER
26:8070262	T	A	0	0.9321	1.296e-25	XM_005636214.2	IFT81	intron	-	-	-	-	MODIFIER
26:8044454	A	G	0	0.9321	1.296e-25	XM_005636215.2	IFT81	intron	-	-	-	-	MODIFIER
32:5260674	G	A	1	0.0679	1.296e-25	XM_005639112.2	PRKG2	downstream	-	-	-	-	MODIFIER
32:5260945	A	G	1	0.0679	1.296e-25	XM_005639112.2	PRKG2	downstream	-	-	-	-	MODIFIER
32:5260945	A	G	1	0.0679	1.296e-25	XM_014110045.1	PRKG2	downstream	-	-	-	-	MODIFIER
32:5260674	G	A	1	0.0679	1.296e-25	XM_014110045.1	PRKG2	downstream	-	-	-	-	MODIFIER
5:34083822	A	T	1	0.0679	1.296e-25	XM_014113230.1	STX8	intron	-	-	-	-	MODIFIER
5:33465467	G	A	0	0.9321	1.296e-25	XM_546614.4	MFSD6L	downstream	-	-	-	-	MODIFIER
5:29284903	T	A	1	0.0679	1.296e-25	XR_292232.2	LOC100856041	downstream	-	-	-	-	MODIFIER
5:29284903	T	A	1	0.0679	1.296e-25	XR_292233.1	LOC100856041	downstream	-	-	-	-	MODIFIER
32:6075523	A	T	0	0.9423	1.39e-25	XM_005639113.2	RASGEF1B	intron	-	-	-	-	MODIFIER
32:6075523	A	T	0	0.9423	1.39e-25	XM_005639115.2	RASGEF1B	intron	-	-	-	-	MODIFIER
32:6075523	A	T	0	0.9423	1.39e-25	XM_014109996.1	RASGEF1B	intron	-	-	-	-	MODIFIER
26:8129349	A	G	0	0.9286	1.537e-25	-	NA	intergenic	-	-	-	-	MODIFIER
26:6772912	G	A	0	0.9286	1.537e-25	-	NA	intergenic	-	-	-	-	MODIFIER
5:29873129	C	T	1	0.07143	1.537e-25	-	NA	intergenic	-	-	-	-	MODIFIER
26:8040328	T	A	0	0.9286	1.537e-25	XM_005636208.2	IFT81	intron	-	-	-	-	MODIFIER
26:8070643	A	G	0	0.9286	1.537e-25	XM_005636208.2	IFT81	intron	-	-	-	-	MODIFIER
26:8072156	C	A	0	0.9286	1.537e-25	XM_005636208.2	IFT81	intron	-	-	-	-	MODIFIER
26:8063144	T	G	0	0.9286	1.537e-25	XM_005636208.2	IFT81	intron	-	-	-	-	MODIFIER
26:8075045	A	G	0	0.9286	1.537e-25	XM_005636208.2	IFT81	intron	-	-	-	-	MODIFIER
26:8050577	T	A	0	0.9286	1.537e-25	XM_005636208.2	IFT81	intron	-	-	-	-	MODIFIER
26:8072158	T	A	0	0.9286	1.537e-25	XM_005636208.2	IFT81	intron	-	-	-	-	MODIFIER
26:8072158	T	A	0	0.9286	1.537e-25	XM_005636209.2	IFT81	intron	-	-	-	-	MODIFIER
26:8050577	T	A	0	0.9286	1.537e-25	XM_005636209.2	IFT81	intron	-	-	-	-	MODIFIER
26:8040328	T	A	0	0.9286	1.537e-25	XM_005636209.2	IFT81	intron	-	-	-	-	MODIFIER
26:8075045	A	G	0	0.9286	1.537e-25	XM_005636209.2	IFT81	intron	-	-	-	-	MODIFIER
26:8070643	A	G	0	0.9286	1.537e-25	XM_005636209.2	IFT81	intron	-	-	-	-	MODIFIER
26:8072156	C	A	0	0.9286	1.537e-25	XM_005636209.2	IFT81	intron	-	-	-	-	MODIFIER
26:8063144	T	G	0	0.9286	1.537e-25	XM_005636209.2	IFT81	intron	-	-	-	-	MODIFIER
26:8072158	T	A	0	0.9286	1.537e-25	XM_005636213.2	IFT81	intron	-	-	-	-	MODIFIER
26:8050577	T	A	0	0.9286	1.537e-25	XM_005636213.2	IFT81	intron	-	-	-	-	MODIFIER
26:8063144	T	G	0	0.9286	1.537e-25	XM_005636213.2	IFT81	intron	-	-	-	-	MODIFIER
26:8075045	A	G	0	0.9286	1.537e-25	XM_005636213.2	IFT81	intron	-	-	-	-	MODIFIER
26:8040328	T	A	0	0.9286	1.537e-25	XM_005636213.2	IFT81	intron	-	-	-	-	MODIFIER
26:8072156	C	A	0	0.9286	1.537e-25	XM_005636213.2	IFT81	intron	-	-	-	-	MODIFIER
26:8070643	A	G	0	0.9286	1.537e-25	XM_005636213.2	IFT81	intron	-	-	-	-	MODIFIER
26:8075045	A	G	0	0.9286	1.537e-25	XM_005636214.2	IFT81	intron	-	-	-	-	MODIFIER
26:8063144	T	G	0	0.9286	1.537e-25	XM_005636214.2	IFT81	intron	-	-	-	-	MODIFIER
26:8040328	T	A	0	0.9286	1.537e-25	XM_005636214.2	IFT81	intron	-	-	-	-	MODIFIER
26:8072158	T	A	0	0.9286	1.537e-25	XM_005636214.2	IFT81	intron	-	-	-	-	MODIFIER
26:8050577	T	A	0	0.9286	1.537e-25	XM_005636214.2	IFT81	intron	-	-	-	-	MODIFIER
26:8072156	C	A	0	0.9286	1.537e-25	XM_005636214.2	IFT81	intron	-	-	-	-	MODIFIER
26:8070643	A	G	0	0.9286	1.537e-25	XM_005636214.2	IFT81	intron	-	-	-	-	MODIFIER
26:8050577	T	A	0	0.9286	1.537e-25	XM_005636215.2	IFT81	intron	-	-	-	-	MODIFIER
26:8040328	T	A	0	0.9286	1.537e-25	XM_005636215.2	IFT81	intron	-	-	-	-	MODIFIER
5:33958446	T	C	1	0.07143	1.537e-25	XM_014113230.1	STX8	intron	-	-	-	-	MODIFIER
5:33961930	C	T	0	0.9286	1.537e-25	XM_014113230.1	STX8	intron	-	-	-	-	MODIFIER
5:33438028	C	T	1	0.07143	1.537e-25	XM_536637.4	CCDC42	intron	-	-	-	-	MODIFIER
5:34046867	G	A	1	0.05488	1.726e-25	XM_014113230.1	STX8	intron	-	-	-	-	MODIFIER
5:30719679	A	G	0	0.9351	2.123e-25	XM_005619873.1	KIAA0753	intron	-	-	-	-	MODIFIER
5:30719679	A	G	0	0.9351	2.123e-25	XM_005619876.1	KIAA0753	intron	-	-	-	-	MODIFIER
5:33260383	C	T	1	0.06494	2.123e-25	XM_005620039.2	MYH10	intron	-	-	-	-	MODIFIER
5:33260383	C	T	1	0.06494	2.123e-25	XM_014113594.1	MYH10	intron	-	-	-	-	MODIFIER
5:33260383	C	T	1	0.06494	2.123e-25	XM_014113595.1	MYH10	intron	-	-	-	-	MODIFIER
5:33260383	C	T	1	0.06494	2.123e-25	XM_014113596.1	MYH10	intron	-	-	-	-	MODIFIER
5:33260383	C	T	1	0.06494	2.123e-25	XM_014113597.1	MYH10	intron	-	-	-	-	MODIFIER
5:33260383	C	T	1	0.06494	2.123e-25	XM_014113598.1	MYH10	intron	-	-	-	-	MODIFIER
5:33260383	C	T	1	0.06494	2.123e-25	XM_014113599.1	MYH10	intron	-	-	-	-	MODIFIER
5:30719679	A	G	0	0.9351	2.123e-25	XM_843538.3	KIAA0753	intron	-	-	-	-	MODIFIER
5:33500452	A	T	1	0.03165	2.136e-25	XM_014113600.1	PIK3R6	intron	-	-	-	-	MODIFIER
5:33500452	A	T	1	0.03165	2.136e-25	XM_845187.4	PIK3R6	intron	-	-	-	-	MODIFIER
5:33500452	A	T	1	0.03165	2.136e-25	XR_001316223.1	PIK3R6	intron,non_coding_transcript	-	-	-	-	MODIFIER
5:33915802	G	A	0	0.9312	2.498e-25	XM_014113230.1	STX8	intron	-	-	-	-	MODIFIER
32:6075370	G	T	0	0.9416	2.735e-25	XM_005639113.2	RASGEF1B	intron	-	-	-	-	MODIFIER
32:6075383	G	A	0	0.9416	2.735e-25	XM_005639113.2	RASGEF1B	intron	-	-	-	-	MODIFIER
32:6075370	G	T	0	0.9416	2.735e-25	XM_005639115.2	RASGEF1B	intron	-	-	-	-	MODIFIER
32:6075383	G	A	0	0.9416	2.735e-25	XM_005639115.2	RASGEF1B	intron	-	-	-	-	MODIFIER
32:5228269	G	A	1	0.05844	2.735e-25	XM_014109892.1	BMP3	intron	-	-	-	-	MODIFIER
32:6075370	G	T	0	0.9416	2.735e-25	XM_014109996.1	RASGEF1B	intron	-	-	-	-	MODIFIER
32:6075383	G	A	0	0.9416	2.735e-25	XM_014109996.1	RASGEF1B	intron	-	-	-	-	MODIFIER
5:33535993	A	G	1	0.06548	2.842e-25	XM_005620040.1	PIK3R5	downstream	-	-	-	-	MODIFIER
5:33535993	A	G	1	0.06548	2.842e-25	XM_005620041.1	PIK3R5	downstream	-	-	-	-	MODIFIER
5:33535993	A	G	1	0.06548	2.842e-25	XM_005620042.1	PIK3R5	downstream	-	-	-	-	MODIFIER
5:34064142	T	C	0	0.9345	2.842e-25	XM_014113230.1	STX8	intron	-	-	-	-	MODIFIER
5:33535993	A	G	1	0.06548	2.842e-25	XM_014113601.1	PIK3R5	downstream	-	-	-	-	MODIFIER
5:33535993	A	G	1	0.06548	2.842e-25	XM_845103.3	PIK3R5	downstream	-	-	-	-	MODIFIER
5:33454592	T	C	0	0.9277	2.904e-25	-	NA	intergenic	-	-	-	-	MODIFIER
26:8521560	G	A	0	0.9277	2.904e-25	NM_001003033.1	PPP1CC	upstream	-	-	-	-	MODIFIER
5:33141076	A	C	1	0.07229	2.904e-25	XM_005620027.2	KRBA2	downstream	-	-	-	-	MODIFIER
5:33555860	T	A	1	0.07229	2.904e-25	XM_005620040.1	PIK3R5	intron	-	-	-	-	MODIFIER
5:33555860	T	A	1	0.07229	2.904e-25	XM_005620041.1	PIK3R5	intron	-	-	-	-	MODIFIER
5:33555860	T	A	1	0.07229	2.904e-25	XM_005620042.1	PIK3R5	intron	-	-	-	-	MODIFIER
26:8521560	G	A	0	0.9277	2.904e-25	XM_005636001.2	PPP1CC	upstream	-	-	-	-	MODIFIER
26:8070923	C	A	0	0.9277	2.904e-25	XM_005636208.2	IFT81	intron	-	-	-	-	MODIFIER
26:8075416	G	T	0	0.9277	2.904e-25	XM_005636208.2	IFT81	intron	-	-	-	-	MODIFIER
26:8040131	T	C	0	0.9277	2.904e-25	XM_005636208.2	IFT81	intron	-	-	-	-	MODIFIER
26:8095760	G	A	0	0.9277	2.904e-25	XM_005636208.2	IFT81	intron	-	-	-	-	MODIFIER
26:8091573	C	T	0	0.9277	2.904e-25	XM_005636208.2	IFT81	intron	-	-	-	-	MODIFIER
26:8051905	A	G	0	0.9277	2.904e-25	XM_005636208.2	IFT81	intron	-	-	-	-	MODIFIER
26:8099610	C	T	0	0.9277	2.904e-25	XM_005636208.2	IFT81	intron	-	-	-	-	MODIFIER
26:8045625	T	C	0	0.9277	2.904e-25	XM_005636208.2	IFT81	intron	-	-	-	-	MODIFIER
26:8043398	T	C	0	0.9277	2.904e-25	XM_005636208.2	IFT81	intron	-	-	-	-	MODIFIER
26:8095327	T	C	0	0.9277	2.904e-25	XM_005636208.2	IFT81	intron	-	-	-	-	MODIFIER
26:8095760	G	A	0	0.9277	2.904e-25	XM_005636209.2	IFT81	intron	-	-	-	-	MODIFIER
26:8040131	T	C	0	0.9277	2.904e-25	XM_005636209.2	IFT81	intron	-	-	-	-	MODIFIER
26:8051905	A	G	0	0.9277	2.904e-25	XM_005636209.2	IFT81	intron	-	-	-	-	MODIFIER
26:8091573	C	T	0	0.9277	2.904e-25	XM_005636209.2	IFT81	intron	-	-	-	-	MODIFIER
26:8070923	C	A	0	0.9277	2.904e-25	XM_005636209.2	IFT81	intron	-	-	-	-	MODIFIER
26:8075416	G	T	0	0.9277	2.904e-25	XM_005636209.2	IFT81	intron	-	-	-	-	MODIFIER
26:8099610	C	T	0	0.9277	2.904e-25	XM_005636209.2	IFT81	intron	-	-	-	-	MODIFIER
26:8043398	T	C	0	0.9277	2.904e-25	XM_005636209.2	IFT81	intron	-	-	-	-	MODIFIER
26:8045625	T	C	0	0.9277	2.904e-25	XM_005636209.2	IFT81	intron	-	-	-	-	MODIFIER
26:8095327	T	C	0	0.9277	2.904e-25	XM_005636209.2	IFT81	intron	-	-	-	-	MODIFIER
26:8040131	T	C	0	0.9277	2.904e-25	XM_005636213.2	IFT81	intron	-	-	-	-	MODIFIER
26:8075416	G	T	0	0.9277	2.904e-25	XM_005636213.2	IFT81	intron	-	-	-	-	MODIFIER
26:8051905	A	G	0	0.9277	2.904e-25	XM_005636213.2	IFT81	intron	-	-	-	-	MODIFIER
26:8070923	C	A	0	0.9277	2.904e-25	XM_005636213.2	IFT81	intron	-	-	-	-	MODIFIER
26:8091573	C	T	0	0.9277	2.904e-25	XM_005636213.2	IFT81	intron	-	-	-	-	MODIFIER
26:8043398	T	C	0	0.9277	2.904e-25	XM_005636213.2	IFT81	intron	-	-	-	-	MODIFIER
26:8099610	C	T	0	0.9277	2.904e-25	XM_005636213.2	IFT81	intron	-	-	-	-	MODIFIER
26:8045625	T	C	0	0.9277	2.904e-25	XM_005636213.2	IFT81	intron	-	-	-	-	MODIFIER
26:8095760	G	A	0	0.9277	2.904e-25	XM_005636213.2	IFT81	intron	-	-	-	-	MODIFIER
26:8095327	T	C	0	0.9277	2.904e-25	XM_005636213.2	IFT81	intron	-	-	-	-	MODIFIER
26:8051905	A	G	0	0.9277	2.904e-25	XM_005636214.2	IFT81	intron	-	-	-	-	MODIFIER
26:8099610	C	T	0	0.9277	2.904e-25	XM_005636214.2	IFT81	intron	-	-	-	-	MODIFIER
26:8040131	T	C	0	0.9277	2.904e-25	XM_005636214.2	IFT81	intron	-	-	-	-	MODIFIER
26:8091573	C	T	0	0.9277	2.904e-25	XM_005636214.2	IFT81	intron	-	-	-	-	MODIFIER
26:8045625	T	C	0	0.9277	2.904e-25	XM_005636214.2	IFT81	intron	-	-	-	-	MODIFIER
26:8075416	G	T	0	0.9277	2.904e-25	XM_005636214.2	IFT81	intron	-	-	-	-	MODIFIER
26:8095327	T	C	0	0.9277	2.904e-25	XM_005636214.2	IFT81	intron	-	-	-	-	MODIFIER
26:8070923	C	A	0	0.9277	2.904e-25	XM_005636214.2	IFT81	intron	-	-	-	-	MODIFIER
26:8043398	T	C	0	0.9277	2.904e-25	XM_005636214.2	IFT81	intron	-	-	-	-	MODIFIER
26:8095760	G	A	0	0.9277	2.904e-25	XM_005636214.2	IFT81	intron	-	-	-	-	MODIFIER
26:8040131	T	C	0	0.9277	2.904e-25	XM_005636215.2	IFT81	intron	-	-	-	-	MODIFIER
26:8043398	T	C	0	0.9277	2.904e-25	XM_005636215.2	IFT81	intron	-	-	-	-	MODIFIER
26:8045625	T	C	0	0.9277	2.904e-25	XM_005636215.2	IFT81	intron	-	-	-	-	MODIFIER
26:8051905	A	G	0	0.9277	2.904e-25	XM_005636215.2	IFT81	downstream	-	-	-	-	MODIFIER
32:6094921	T	A	0	0.9277	2.904e-25	XM_005639113.2	RASGEF1B	upstream	-	-	-	-	MODIFIER
32:6060595	T	C	1	0.07229	2.904e-25	XM_005639113.2	RASGEF1B	intron	-	-	-	-	MODIFIER
32:6094921	T	A	0	0.9277	2.904e-25	XM_005639115.2	RASGEF1B	upstream	-	-	-	-	MODIFIER
32:6060595	T	C	1	0.07229	2.904e-25	XM_005639115.2	RASGEF1B	intron	-	-	-	-	MODIFIER
32:6094921	T	A	0	0.9277	2.904e-25	XM_014109996.1	RASGEF1B	upstream	-	-	-	-	MODIFIER
32:6060595	T	C	1	0.07229	2.904e-25	XM_014109996.1	RASGEF1B	intron	-	-	-	-	MODIFIER
5:34072438	G	C	0	0.9277	2.904e-25	XM_014113230.1	STX8	intron	-	-	-	-	MODIFIER
5:33141076	A	C	1	0.07229	2.904e-25	XM_014113591.1	KRBA2	downstream	-	-	-	-	MODIFIER
5:33141076	A	C	1	0.07229	2.904e-25	XM_014113592.1	KRBA2	downstream	-	-	-	-	MODIFIER
5:33141076	A	C	1	0.07229	2.904e-25	XM_014113593.1	KRBA2	downstream	-	-	-	-	MODIFIER
5:33555860	T	A	1	0.07229	2.904e-25	XM_014113601.1	PIK3R5	intron	-	-	-	-	MODIFIER
5:33449795	A	T	0	0.9277	2.904e-25	XM_536637.4	CCDC42	upstream	-	-	-	-	MODIFIER
5:33555860	T	A	1	0.07229	2.904e-25	XM_845103.3	PIK3R5	intron	-	-	-	-	MODIFIER
5:33560855	G	A	1	0.05556	3.304e-25	XM_005620040.1	PIK3R5	intron	-	-	-	-	MODIFIER
5:33560855	G	A	1	0.05556	3.304e-25	XM_005620041.1	PIK3R5	intron	-	-	-	-	MODIFIER
5:33560855	G	A	1	0.05556	3.304e-25	XM_005620042.1	PIK3R5	intron	-	-	-	-	MODIFIER
32:5231894	C	A	1	0.05556	3.304e-25	XM_014109892.1	BMP3	missense	2031	677	F/L	ttC/ttA	MODERATE
32:5238103	T	C	1	0.05556	3.304e-25	XM_014109892.1	BMP3	downstream	-	-	-	-	MODIFIER
5:33560855	G	A	1	0.05556	3.304e-25	XM_014113601.1	PIK3R5	intron	-	-	-	-	MODIFIER
5:33560855	G	A	1	0.05556	3.304e-25	XM_845103.3	PIK3R5	intron	-	-	-	-	MODIFIER
32:5016940	C	G	1	0.05195	3.555e-25	XM_003434009.3	C32H4orf22	intron	-	-	-	-	MODIFIER
32:5016940	C	G	1	0.05195	3.555e-25	XM_005639109.2	C32H4orf22	intron	-	-	-	-	MODIFIER
32:5016940	C	G	1	0.05195	3.555e-25	XM_014110051.1	C32H4orf22	intron	-	-	-	-	MODIFIER
32:5016940	C	G	1	0.05195	3.555e-25	XM_014110052.1	C32H4orf22	intron	-	-	-	-	MODIFIER
32:5016940	C	G	1	0.05195	3.555e-25	XM_014110053.1	C32H4orf22	intron	-	-	-	-	MODIFIER
32:5016940	C	G	1	0.05195	3.555e-25	XM_014110054.1	C32H4orf22	intron	-	-	-	-	MODIFIER
32:5016940	C	G	1	0.05195	3.555e-25	XM_014110055.1	C32H4orf22	intron	-	-	-	-	MODIFIER
5:34011594	T	A	1	0.0625	3.871e-25	XM_014113230.1	STX8	intron	-	-	-	-	MODIFIER
26:7997968	T	C	0	0.9342	4.184e-25	-	NA	intergenic	-	-	-	-	MODIFIER
5:33939936	A	G	0	0.9342	4.184e-25	XM_014113230.1	STX8	intron	-	-	-	-	MODIFIER
26:8002665	A	C	0	0.9304	4.817e-25	-	NA	intergenic	-	-	-	-	MODIFIER
26:8002666	T	C	0	0.9304	4.817e-25	-	NA	intergenic	-	-	-	-	MODIFIER
26:7966976	A	G	0	0.9304	4.817e-25	NM_001113456.1	P2RX7	intron	-	-	-	-	MODIFIER
26:7966976	A	G	0	0.9304	4.817e-25	XM_014107713.1	P2RX7	intron	-	-	-	-	MODIFIER
26:7966976	A	G	0	0.9304	4.817e-25	XM_014107714.1	P2RX7	intron	-	-	-	-	MODIFIER
32:6074917	A	G	1	0.06627	5.341e-25	XM_005639113.2	RASGEF1B	intron	-	-	-	-	MODIFIER
32:6074917	A	G	1	0.06627	5.341e-25	XM_005639115.2	RASGEF1B	intron	-	-	-	-	MODIFIER
32:6074917	A	G	1	0.06627	5.341e-25	XM_014109996.1	RASGEF1B	intron	-	-	-	-	MODIFIER
5:34056843	T	C	0	0.9337	5.341e-25	XM_014113230.1	STX8	intron	-	-	-	-	MODIFIER
5:34068946	C	T	1	0.06627	5.341e-25	XM_014113230.1	STX8	intron	-	-	-	-	MODIFIER
32:6074655	C	T	0	0.9408	5.385e-25	XM_005639113.2	RASGEF1B	intron	-	-	-	-	MODIFIER
32:6074655	C	T	0	0.9408	5.385e-25	XM_005639115.2	RASGEF1B	intron	-	-	-	-	MODIFIER
32:6074655	C	T	0	0.9408	5.385e-25	XM_014109996.1	RASGEF1B	intron	-	-	-	-	MODIFIER
26:7172698	A	T	0	0.9268	5.488e-25	NM_001165914.1	IL31	upstream	-	-	-	-	MODIFIER
26:8093077	A	T	0	0.9268	5.488e-25	XM_005636208.2	IFT81	intron	-	-	-	-	MODIFIER
26:8098823	C	T	0	0.9268	5.488e-25	XM_005636208.2	IFT81	intron	-	-	-	-	MODIFIER
26:8095884	A	T	0	0.9268	5.488e-25	XM_005636208.2	IFT81	intron	-	-	-	-	MODIFIER
26:8074455	G	A	0	0.9268	5.488e-25	XM_005636208.2	IFT81	intron	-	-	-	-	MODIFIER
26:8052598	G	A	0	0.9268	5.488e-25	XM_005636208.2	IFT81	intron	-	-	-	-	MODIFIER
26:8074455	G	A	0	0.9268	5.488e-25	XM_005636209.2	IFT81	intron	-	-	-	-	MODIFIER
26:8098823	C	T	0	0.9268	5.488e-25	XM_005636209.2	IFT81	intron	-	-	-	-	MODIFIER
26:8095884	A	T	0	0.9268	5.488e-25	XM_005636209.2	IFT81	intron	-	-	-	-	MODIFIER
26:8052598	G	A	0	0.9268	5.488e-25	XM_005636209.2	IFT81	intron	-	-	-	-	MODIFIER
26:8093077	A	T	0	0.9268	5.488e-25	XM_005636209.2	IFT81	intron	-	-	-	-	MODIFIER
26:8052598	G	A	0	0.9268	5.488e-25	XM_005636213.2	IFT81	intron	-	-	-	-	MODIFIER
26:8098823	C	T	0	0.9268	5.488e-25	XM_005636213.2	IFT81	intron	-	-	-	-	MODIFIER
26:8074455	G	A	0	0.9268	5.488e-25	XM_005636213.2	IFT81	intron	-	-	-	-	MODIFIER
26:8093077	A	T	0	0.9268	5.488e-25	XM_005636213.2	IFT81	intron	-	-	-	-	MODIFIER
26:8095884	A	T	0	0.9268	5.488e-25	XM_005636213.2	IFT81	intron	-	-	-	-	MODIFIER
26:8093077	A	T	0	0.9268	5.488e-25	XM_005636214.2	IFT81	intron	-	-	-	-	MODIFIER
26:8098823	C	T	0	0.9268	5.488e-25	XM_005636214.2	IFT81	intron	-	-	-	-	MODIFIER
26:8074455	G	A	0	0.9268	5.488e-25	XM_005636214.2	IFT81	intron	-	-	-	-	MODIFIER
26:8052598	G	A	0	0.9268	5.488e-25	XM_005636214.2	IFT81	intron	-	-	-	-	MODIFIER
26:8095884	A	T	0	0.9268	5.488e-25	XM_005636214.2	IFT81	intron	-	-	-	-	MODIFIER
26:8052598	G	A	0	0.9268	5.488e-25	XM_005636215.2	IFT81	downstream	-	-	-	-	MODIFIER
32:5238562	C	G	1	0.07317	5.488e-25	XM_014109892.1	BMP3	downstream	-	-	-	-	MODIFIER
32:6620950	T	A	0	0.9268	5.488e-25	XM_544953.5	SCD5	intron	-	-	-	-	MODIFIER
32:5248919	C	T	1	0.06329	7.441e-25	-	NA	intergenic	-	-	-	-	MODIFIER
5:33974213	T	C	1	0.06329	7.441e-25	XM_014113230.1	STX8	intron	-	-	-	-	MODIFIER
5:33501693	A	G	0	0.9295	9.292e-25	XM_014113600.1	PIK3R6	intron	-	-	-	-	MODIFIER
5:33501693	A	G	0	0.9295	9.292e-25	XM_845187.4	PIK3R6	intron	-	-	-	-	MODIFIER
5:33501693	A	G	0	0.9295	9.292e-25	XR_001316223.1	PIK3R6	intron,non_coding_transcript	-	-	-	-	MODIFIER
5:34088216	A	G	0	0.9329	1.004e-24	XM_005620043.1	CFAP52	upstream	-	-	-	-	MODIFIER
5:34088216	A	G	0	0.9329	1.004e-24	XM_005620044.1	CFAP52	upstream	-	-	-	-	MODIFIER
5:34088216	A	G	0	0.9329	1.004e-24	XM_005620045.2	CFAP52	upstream	-	-	-	-	MODIFIER
5:34088216	A	G	0	0.9329	1.004e-24	XM_005620046.1	CFAP52	upstream	-	-	-	-	MODIFIER
5:34082081	T	C	1	0.06707	1.004e-24	XM_014113230.1	STX8	intron	-	-	-	-	MODIFIER
5:34083734	C	T	1	0.06707	1.004e-24	XM_014113230.1	STX8	intron	-	-	-	-	MODIFIER
5:34088216	A	G	0	0.9329	1.004e-24	XM_014113230.1	STX8	intron	-	-	-	-	MODIFIER
26:8038074	T	C	0	0.9259	1.037e-24	XM_005636208.2	IFT81	intron	-	-	-	-	MODIFIER
26:8097867	G	A	0	0.9259	1.037e-24	XM_005636208.2	IFT81	intron	-	-	-	-	MODIFIER
26:8076778	G	A	0	0.9259	1.037e-24	XM_005636208.2	IFT81	intron	-	-	-	-	MODIFIER
26:8074763	A	T	0	0.9259	1.037e-24	XM_005636208.2	IFT81	intron	-	-	-	-	MODIFIER
26:8097867	G	A	0	0.9259	1.037e-24	XM_005636209.2	IFT81	intron	-	-	-	-	MODIFIER
26:8038074	T	C	0	0.9259	1.037e-24	XM_005636209.2	IFT81	intron	-	-	-	-	MODIFIER
26:8076778	G	A	0	0.9259	1.037e-24	XM_005636209.2	IFT81	intron	-	-	-	-	MODIFIER
26:8074763	A	T	0	0.9259	1.037e-24	XM_005636209.2	IFT81	intron	-	-	-	-	MODIFIER
26:8038074	T	C	0	0.9259	1.037e-24	XM_005636213.2	IFT81	intron	-	-	-	-	MODIFIER
26:8076778	G	A	0	0.9259	1.037e-24	XM_005636213.2	IFT81	intron	-	-	-	-	MODIFIER
26:8097867	G	A	0	0.9259	1.037e-24	XM_005636213.2	IFT81	intron	-	-	-	-	MODIFIER
26:8074763	A	T	0	0.9259	1.037e-24	XM_005636213.2	IFT81	intron	-	-	-	-	MODIFIER
26:8038074	T	C	0	0.9259	1.037e-24	XM_005636214.2	IFT81	intron	-	-	-	-	MODIFIER
26:8076778	G	A	0	0.9259	1.037e-24	XM_005636214.2	IFT81	intron	-	-	-	-	MODIFIER
26:8074763	A	T	0	0.9259	1.037e-24	XM_005636214.2	IFT81	intron	-	-	-	-	MODIFIER
26:8097867	G	A	0	0.9259	1.037e-24	XM_005636214.2	IFT81	intron	-	-	-	-	MODIFIER
26:8038074	T	C	0	0.9259	1.037e-24	XM_005636215.2	IFT81	intron	-	-	-	-	MODIFIER
5:33444242	C	G	1	0.07407	1.037e-24	XM_536637.4	CCDC42	intron	-	-	-	-	MODIFIER
5:32894994	C	T	1	0.07407	1.037e-24	XM_546604.4	ALOX12B	downstream	-	-	-	-	MODIFIER
26:6759009	T	A	0	0.9226	1.148e-24	-	NA	intergenic	-	-	-	-	MODIFIER
26:8099946	T	C	0	0.9226	1.148e-24	XM_005636208.2	IFT81	intron	-	-	-	-	MODIFIER
26:8075903	C	T	0	0.9226	1.148e-24	XM_005636208.2	IFT81	intron	-	-	-	-	MODIFIER
26:8023522	G	A	0	0.9226	1.148e-24	XM_005636208.2	IFT81	intron	-	-	-	-	MODIFIER
26:8070783	A	G	0	0.9226	1.148e-24	XM_005636208.2	IFT81	intron	-	-	-	-	MODIFIER
26:8091107	A	G	0	0.9226	1.148e-24	XM_005636208.2	IFT81	intron	-	-	-	-	MODIFIER
26:8070783	A	G	0	0.9226	1.148e-24	XM_005636209.2	IFT81	intron	-	-	-	-	MODIFIER
26:8075903	C	T	0	0.9226	1.148e-24	XM_005636209.2	IFT81	intron	-	-	-	-	MODIFIER
26:8023522	G	A	0	0.9226	1.148e-24	XM_005636209.2	IFT81	intron	-	-	-	-	MODIFIER
26:8099946	T	C	0	0.9226	1.148e-24	XM_005636209.2	IFT81	intron	-	-	-	-	MODIFIER
26:8091107	A	G	0	0.9226	1.148e-24	XM_005636209.2	IFT81	intron	-	-	-	-	MODIFIER
26:8070783	A	G	0	0.9226	1.148e-24	XM_005636213.2	IFT81	intron	-	-	-	-	MODIFIER
26:8091107	A	G	0	0.9226	1.148e-24	XM_005636213.2	IFT81	intron	-	-	-	-	MODIFIER
26:8023522	G	A	0	0.9226	1.148e-24	XM_005636213.2	IFT81	intron	-	-	-	-	MODIFIER
26:8075903	C	T	0	0.9226	1.148e-24	XM_005636213.2	IFT81	intron	-	-	-	-	MODIFIER
26:8099946	T	C	0	0.9226	1.148e-24	XM_005636213.2	IFT81	intron	-	-	-	-	MODIFIER
26:8075903	C	T	0	0.9226	1.148e-24	XM_005636214.2	IFT81	intron	-	-	-	-	MODIFIER
26:8091107	A	G	0	0.9226	1.148e-24	XM_005636214.2	IFT81	intron	-	-	-	-	MODIFIER
26:8023522	G	A	0	0.9226	1.148e-24	XM_005636214.2	IFT81	intron	-	-	-	-	MODIFIER
26:8070783	A	G	0	0.9226	1.148e-24	XM_005636214.2	IFT81	intron	-	-	-	-	MODIFIER
26:8099946	T	C	0	0.9226	1.148e-24	XM_005636214.2	IFT81	intron	-	-	-	-	MODIFIER
26:8023522	G	A	0	0.9226	1.148e-24	XM_005636215.2	IFT81	intron	-	-	-	-	MODIFIER
5:33448500	A	T	0	0.9226	1.148e-24	XM_536637.4	CCDC42	upstream	-	-	-	-	MODIFIER
5:29958146	A	T	1	0.07738	1.148e-24	XM_546553.6	TRPC6	intron	-	-	-	-	MODIFIER
5:29913187	A	T	1	0.07738	1.148e-24	XM_546553.6	TRPC6	intron	-	-	-	-	MODIFIER
5:29913194	T	A	1	0.07738	1.148e-24	XM_546553.6	TRPC6	intron	-	-	-	-	MODIFIER
5:29913195	G	C	1	0.07738	1.148e-24	XM_546553.6	TRPC6	intron	-	-	-	-	MODIFIER
26:7954159	C	A	0	0.9359	1.43e-24	NM_001113456.1	P2RX7	intron	-	-	-	-	MODIFIER
26:7954159	C	A	0	0.9359	1.43e-24	XM_014107713.1	P2RX7	intron	-	-	-	-	MODIFIER
26:7954159	C	A	0	0.9359	1.43e-24	XM_014107714.1	P2RX7	intron	-	-	-	-	MODIFIER
26:8125513	A	T	0	0.9324	1.626e-24	XM_005636208.2	IFT81	downstream	-	-	-	-	MODIFIER
26:8125518	A	T	0	0.9324	1.626e-24	XM_005636208.2	IFT81	downstream	-	-	-	-	MODIFIER
26:8125516	T	G	0	0.9324	1.626e-24	XM_005636208.2	IFT81	downstream	-	-	-	-	MODIFIER
26:8125520	G	T	0	0.9324	1.626e-24	XM_005636208.2	IFT81	downstream	-	-	-	-	MODIFIER
26:8125513	A	T	0	0.9324	1.626e-24	XM_005636209.2	IFT81	downstream	-	-	-	-	MODIFIER
26:8125518	A	T	0	0.9324	1.626e-24	XM_005636209.2	IFT81	downstream	-	-	-	-	MODIFIER
26:8125516	T	G	0	0.9324	1.626e-24	XM_005636209.2	IFT81	downstream	-	-	-	-	MODIFIER
26:8125520	G	T	0	0.9324	1.626e-24	XM_005636209.2	IFT81	downstream	-	-	-	-	MODIFIER
26:8088445	A	G	0	0.9286	1.793e-24	XM_005636208.2	IFT81	intron	-	-	-	-	MODIFIER
26:8069929	C	T	0	0.9286	1.793e-24	XM_005636208.2	IFT81	intron	-	-	-	-	MODIFIER
26:8088445	A	G	0	0.9286	1.793e-24	XM_005636209.2	IFT81	intron	-	-	-	-	MODIFIER
26:8069929	C	T	0	0.9286	1.793e-24	XM_005636209.2	IFT81	intron	-	-	-	-	MODIFIER
26:8088445	A	G	0	0.9286	1.793e-24	XM_005636213.2	IFT81	intron	-	-	-	-	MODIFIER
26:8069929	C	T	0	0.9286	1.793e-24	XM_005636213.2	IFT81	intron	-	-	-	-	MODIFIER
26:8088445	A	G	0	0.9286	1.793e-24	XM_005636214.2	IFT81	intron	-	-	-	-	MODIFIER
26:8069929	C	T	0	0.9286	1.793e-24	XM_005636214.2	IFT81	intron	-	-	-	-	MODIFIER
