# Supplementary material for: Whole genome variant association across 100 dogs identifies a frame shift mutation in DISHEVELLED 2 which contributes to Robinow-like syndrome in Bulldogs and related screw tail dog breeds
Source: PLoS Genet. 2018 Dec 6;14(12):e1007850. doi: 10.1371/journal.pgen.1007850 (PMC6303079; doi:10.1371/journal.pgen.1007850)
Supplement: S5 Table — (XLSX) [file pgen.1007850.s005.xlsx]

## Sheet: Sheet1
Other Breeds	Wildtype for DVL2c.2044delC
American Bulldog	4
Australian Shepherd	29
Bichon Frise	5
Border Collie	6
Border Terrier	1
Boxer	32
Brittany	1
Bull Mastiff	18
Bull Terrier	14
Cavalier King Charles Spaniel	12
Chihuahua	7
Cocker Spaniel, English	1
Coton de Tulear	5
Dachshund	6
Dalmatian	7
Doberman Pinscher	5
German Shepherd Dog	7
German Shorthaired Pointer	5
Golden Retriever	51
Great Dane	5
Great Pyrenees	1
Greyhound	5
Irish Wolfhound	5
Jack Russell Terrier	6
Labrador Retriever	29
Lhasa Apso	10
Maltese	11
Mastiff	14
Miniature Schnauzer	1
Newfoundland	10
Nova Scotia Duck Tolling Retriever	1
pekingese	13
Pomeranian	7
Poodle	19
Rhodesian Ridgeback	7
Saluki	4
Siberian Husky	1
Springer Spaniel, English	1
Vizsla	3
Weimeraner	10
Welsh Corgi, Pembroke	1
Whippet	5
Total	385
